# Supplementary material for: Genome rearrangements induce biofilm formation in Escherichia coli C – an old model organism with a new application in biofilm research
Source: BMC Genomics. 2019 Oct 22;20:767. doi: 10.1186/s12864-019-6165-4 (PMC6805351; doi:10.1186/s12864-019-6165-4)
Supplement: Supplementary file 11 — Additional file 11: Table S1. Gene content comparison between five E. coli strains. [file 12864_2019_6165_MOESM11_ESM.xlsx]

## Sheet: gene_presence_absence
Gene	Annotation	No. isolates	No. sequences	Avg sequences per isolate	B	Crooks	W	K12	E.coliC
rhsC_1	Putative deoxyribonuclease RhsC	5	5	1	L_00130	L_00117___239	L_00130___9677	L_00112___28583	L_00344___19943
flhE	Flagellar protein FlhE precursor	5	5	1	L_01786	L_01835___3823	L_01913___13389	L_01825___32158	L_01832___23048
recE_1	Exodeoxyribonuclease 8	5	5	1	L_02097	L_02146___4474	L_02223___14038	L_02131___32799	L_02149___23711
group_102	hypothetical protein	5	5	1	L_01654	L_01636___3415	L_01740___13033	L_01637___31771	L_01630___22633
ftsK	DNA translocase FtsK	5	5	1	L_02752	L_02812___5883	L_02949___15570	L_02819___34252	L_02797___25082
group_103	small toxic polypeptide	5	5	1	L_02110	L_02165___4512	L_02242___14076	L_02145___32827	L_02167___23747
group_105	small toxic polypeptide	5	5	1	L_03656	L_03787___7941	L_03923___17614	L_03692___36093	L_03686___26956
hlyE_1	Hemolysin E, chromosomal	5	5	1	L_02489	L_02546___5310	L_02685___15001	L_02532___33637	L_02536___24521
rhsB	putative deoxyribonuclease RhsB	5	5	1	L_02228	L_02294___4782	L_02376___14358	L_02251___33050	L_02288___24001
group_126	hypothetical protein	5	5	1	L_04048	L_04148___8696	L_04289___18385	L_04071___36890	L_04021___27659
group_134	Procyclic acidic repetitive protein (PARP)	5	5	1	L_00758	L_00744___1549	L_00747___10967	L_00733___29879	L_00762___20815
papD_2	Chaperone protein PapD precursor	5	5	1	L_01368	L_01374___2855	L_01449___12419	L_01366___31194	L_01365___22067
ompC	Outer membrane protein C precursor	5	5	1	L_01487	L_01493___3106	L_01557___12648	L_01490___31455	L_01490___22331
group_141	SWIM zinc finger	5	5	1	L_01580	L_01587___3309	L_01650___12847	L_01584___31656	L_01583___22532
group_146	putative colanic acid biosynthesis protein	5	5	1	L_01681	L_01663___3470	L_01769___13092	L_01664___31826	L_01657___22688
wzzB	Chain length determinant protein	5	5	1	L_01701	L_01682___3509	L_01782___13119	L_01681___31861	L_01677___22729
group_150	hypothetical protein	5	5	1	L_01938	L_01989___4145	L_02065___13707	L_01974___32470	L_01987___23372
group_152	hypothetical protein	5	5	1	L_02102	L_02152___4486	L_02229___14050	L_02137___32811	L_02155___23723
group_154	hypothetical protein	5	5	1	L_02105	L_02155___4492	L_02232___14056	L_02140___32817	L_02158___23729
group_16	Transposase DDE domain protein	5	5	1	L_02225	L_02287___4768	L_02373___14352	L_02248___33044	L_02285___23995
inlJ	Internalin-J precursor	5	5	1	L_02213	L_02277___4748	L_02363___14332	L_02237___33022	L_02272___23969
ytpA	Phospholipase YtpA	5	5	1	L_02276	L_02341___4882	L_02421___14454	L_02298___33150	L_02335___24101
group_171	hypothetical protein	5	5	1	L_02375	L_02433___5077	L_02574___14772	L_02420___33405	L_02421___24283
icsA_2	Outer membrane protein IcsA autotransporter precursor	5	5	1	L_02501	L_02561___5343	L_02698___15030	L_02543___33662	L_02547___24546
group_176	hypothetical protein	5	5	1	L_02642	L_02699___5640	L_02839___15333	L_02707___34011	L_02687___24845
clpA	ATP-dependent Clp protease ATP-binding subunit ClpA	5	5	1	L_02760	L_02820___5900	L_02957___15586	L_02827___34268	L_02805___25098
group_182	2-oxoglutaramate amidase	5	5	1	L_03067	L_03145___6582	L_03262___16225	L_03081___34806	L_03059___25636
group_184	hypothetical protein	5	5	1	L_03391	L_03435___7194	L_03547___16827	L_03389___35456	L_03338___26224
group_186	LysR substrate binding domain protein	5	5	1	L_03424	L_03469___7266	L_03583___16903	L_03423___35528	L_03371___26294
rihC	Non-specific ribonucleoside hydrolase RihC	5	5	1	L_03641	L_03771___7908	L_03911___17589	L_03681___36071	L_03673___26929
creD	Inner membrane protein CreD	5	5	1	L_03674	L_03805___7979	L_03940___17650	L_03710___36131	L_03704___26994
bssD_2	Benzylsuccinate synthase activating enzyme	5	5	1	L_03696	L_03826___8023	L_03961___17694	L_03732___36177	L_03726___27040
group_206	Acetyltransferase (GNAT) family protein	5	5	1	L_03837	L_03911___8196	L_04086___17955	L_03862___36448	L_03807___27205
pipB2	Secreted effector protein pipB2	5	5	1	L_04028	L_04129___8657	L_04271___18348	L_04052___36851	L_04002___27620
group_209	hypothetical protein	5	5	1	L_04082	L_04182___8771	L_04325___18464	L_04105___36965	L_04055___27734
group_211	hypothetical protein	5	5	1	L_04241	L_04339___9093	L_04535___18893	L_04262___37287	L_04211___28055
group_224	putative oxidoreductase	5	5	1	L_00013	L_00013___26	L_00013___9435	L_00013___28380	L_00013___19247
malP_1	PTS system maltose-specific EIICB component	5	5	1	L_00020	L_00020___40	L_00020___9449	L_00020___28394	L_00020___19261
aglB	6-phospho-alpha-glucosidase	5	5	1	L_00021	L_00021___42	L_00021___9451	L_00022___28398	L_00021___19263
xylG	Xylose import ATP-binding protein XylG	5	5	1	L_00162	L_00146___301	L_00160___9741	L_00141___28645	L_00312___19875
group_237	small toxic polypeptide	5	5	1	L_00175	L_00158___327	L_00172___9767	L_00153___28671	L_00302___19853
rpoH	RNA polymerase sigma factor RpoH	5	5	1	L_00276	L_00258___537	L_00277___9991	L_00253___28881	L_00173___19576
xthA	Exodeoxyribonuclease III	5	5	1	L_01919	L_01970___4105	L_02045___13665	L_01955___32430	L_01968___23332
ftsA_2	Cell division protein FtsA	5	5	1	L_03579	L_03709___7781	L_03849___17462	L_03618___35942	L_03611___26802
lpxA	Acyl-[acyl-carrier-protein]--UDP-N-acetylglucosamine O-acyltransferase	5	5	1	L_03494	L_03624___7596	L_03765___17278	L_03533___35756	L_03520___26604
iscU	NifU-like protein	5	5	1	L_01198	L_01194___2477	L_01221___11944	L_01169___30779	L_01192___21701
yjaB_1	putative N-acetyltransferase YjaB	5	5	1	L_00182	L_00165___342	L_00179___9782	L_00160___28686	L_00295___19838
ihfB	Integration host factor subunit beta	5	5	1	L_02730	L_02790___5838	L_02927___15525	L_02797___34207	L_02775___25037
tetA	Tetracycline resistance protein, class B	5	5	1	L_02596	L_02651___5534	L_02790___15225	L_02658___33903	L_02640___24743
atpH	ATP synthase subunit delta	5	5	1	L_04385	L_04461___9343	L_04658___19144	L_04385___37539	L_04325___28288
group_2383	dsDNA-mimic protein	5	5	1	L_02420	L_02475___5164	L_02615___14856	L_02462___33492	L_02463___24370
ubiB	putative protein kinase UbiB	5	5	1	L_04267	L_04365___9146	L_04562___18948	L_04288___37340	L_04237___28108
group_2385	curli assembly protein CsgF	5	5	1	L_02610	L_02665___5566	L_02804___15257	L_02672___33935	L_02653___24771
nagB_3	Glucosamine-6-phosphate deaminase	5	5	1	L_04402	L_04478___9380	L_04679___19192	L_04402___37576	L_04342___28325
betT	High-affinity choline transport protein	5	5	1	L_03396	L_03440___7204	L_03553___16839	L_03394___35466	L_03343___26234
ompD	Outer membrane porin protein OmpD precursor	5	5	1	L_02212	L_02276___4745	L_02362___14329	L_02236___33019	L_02271___23966
group_2389	hypothetical protein	5	5	1	L_03465	L_03595___7535	L_03736___17217	L_03504___35695	L_03490___26541
dppA_1	Periplasmic dipeptide transport protein precursor	5	5	1	L_00188	L_00171___354	L_00190___9808	L_00166___28698	L_00288___19823
slmA	Nucleoid occlusion factor SlmA	5	5	1	L_00081	L_00070___142	L_00084___9581	L_00065___28486	L_00059___19341
group_2391	hypothetical protein	5	5	1	L_02378	L_02436___5083	L_02578___14780	L_02423___33411	L_02424___24289
group_2392	PspA/IM30 family protein	5	5	1	L_03908	L_03986___8354	L_04158___18106	L_03931___36592	L_03882___27363
lptB_2	Lipopolysaccharide export system ATP-binding protein LptB	5	5	1	L_00532	L_00513___1061	L_00521___10491	L_00513___29418	L_00532___20333
mepM	Murein DD-endopeptidase MepM	5	5	1	L_01808	L_01857___3869	L_01936___13437	L_01847___32204	L_01854___23094
rpsM	30S ribosomal protein S13	5	5	1	L_00441	L_00421___872	L_00431___10306	L_00415___29214	L_00436___20132
fur	Ferric uptake regulation protein	5	5	1	L_03011	L_03092___6472	L_03207___16111	L_03027___34694	L_03007___25528
group_2397	hypothetical protein	5	5	1	L_03678	L_03808___7985	L_03943___17656	L_03713___36137	L_03707___27000
pdxJ	Pyridoxine 5'-phosphate synthase	5	5	1	L_01161	L_01159___2405	L_01186___11872	L_01134___30707	L_01155___21625
fldA	Flavodoxin-1	5	5	1	L_03010	L_03091___6470	L_03206___16109	L_03026___34692	L_03006___25526
rcsF	Outer membrane lipoprotein RcsF precursor	5	5	1	L_03478	L_03608___7561	L_03749___17243	L_03517___35721	L_03504___26569
rpmI	50S ribosomal protein L35	5	5	1	L_01952	L_02003___4174	L_02079___13736	L_01988___32499	L_02002___23403
pspA	Phage shock protein A	5	5	1	L_02359	L_02417___5044	L_02557___14737	L_02404___33372	L_02405___24250
sra	Stationary-phase-induced ribosome-associated protein	5	5	1	L_02203	L_02267___4727	L_02353___14311	L_02227___33001	L_02262___23948
group_2404	hypothetical protein	5	5	1	L_03326	L_03371___7057	L_03479___16681	L_03317___35303	L_03273___26085
speD	S-adenosylmethionine decarboxylase proenzyme precursor	5	5	1	L_03555	L_03685___7732	L_03825___17413	L_03594___35893	L_03587___26753
group_2406	hypothetical protein	5	5	1	L_04038	L_04138___8675	L_04280___18366	L_04061___36869	L_04011___27638
rimM	Ribosome maturation factor RimM	5	5	1	L_01119	L_01117___2318	L_01144___11785	L_01092___30620	L_01113___21538
gsk	Inosine-guanosine kinase	5	5	1	L_03235	L_03270___6845	L_03393___16501	L_03233___35127	L_03189___25909
trmD	tRNA (guanine-N(1)-)-methyltransferase	5	5	1	L_01120	L_01118___2320	L_01145___11787	L_01093___30622	L_01114___21540
bcsA	Cellulose synthase catalytic subunit [UDP-forming]	5	5	1	L_00203	L_00184___381	L_00204___9837	L_00178___28723	L_00274___19795
tqsA_2	AI-2 transport protein TqsA	5	5	1	L_02073	L_02122___4421	L_02198___13983	L_02107___32746	L_02124___23656
group_2411	hypothetical protein	5	5	1	L_02540	L_02595___5415	L_02734___15106	L_02602___33784	L_02584___24624
group_2412	hypothetical protein	5	5	1	L_02239	L_02306___4808	L_02387___14382	L_02261___33072	L_02299___24025
pta	Phosphate acetyltransferase	5	5	1	L_01407	L_01413___2940	L_01488___12504	L_01405___31280	L_01404___22153
srlA	Glucitol/sorbitol permease IIC component	5	5	1	L_01056	L_01044___2169	L_01078___11651	L_01002___30435	L_01033___21375
mntR	Transcriptional regulator MntR	5	5	1	L_02860	L_02939___6149	L_03071___15824	L_02892___34408	L_02870___25238
gmk	Guanylate kinase	5	5	1	L_00074	L_00063___127	L_00077___9566	L_00058___28471	L_00052___19326
hcaE	3-phenylpropionate/cinnamic acid dioxygenase subunit alpha	5	5	1	L_01189	L_01185___2459	L_01212___11926	L_01160___30761	L_01183___21683
accD	Acetyl-coenzyme A carboxylase carboxyl transferase subunit beta	5	5	1	L_01388	L_01394___2900	L_01469___12464	L_01386___31240	L_01385___22113
uspE	Universal stress protein E	5	5	1	L_02330	L_02388___4983	L_02527___14674	L_02374___33309	L_02376___24189
ndhC	NAD(P)H-quinone oxidoreductase subunit 3	5	5	1	L_01417	L_01423___2960	L_01498___12524	L_01415___31300	L_01414___22173
yfgC	TPR repeat-containing protein YfgC precursor	5	5	1	L_01234	L_01230___2553	L_01257___12020	L_01205___30855	L_01228___21777
hisS	Histidine--tRNA ligase	5	5	1	L_01213	L_01209___2508	L_01236___11975	L_01184___30810	L_01207___21732
group_2423	Glycerol-3-phosphate responsive antiterminator	5	5	1	L_00992	L_00976___2030	L_01004___11500	L_00935___30298	L_00970___21246
ssb	Single-stranded DNA-binding protein	5	5	1	L_04036	L_04136___8671	L_04278___18362	L_04059___36865	L_04009___27634
hflC	Modulator of FtsH protease HflC	5	5	1	L_03915	L_03993___8368	L_04165___18120	L_03938___36606	L_03889___27377
sucC	Succinyl-CoA ligase [ADP-forming] subunit beta	5	5	1	L_02965	L_03047___6377	L_03161___16015	L_02982___34599	L_02960___25429
hslV	ATP-dependent protease subunit HslV	5	5	1	L_04167	L_04269___8950	L_04414___18647	L_04190___37139	L_04138___27904
nhaB	Na( )/H( ) antiporter NhaB	5	5	1	L_02485	L_02542___5302	L_02681___14993	L_02528___33629	L_02532___24513
group_2429	hypothetical protein	5	5	1	L_01764	L_01813___3778	L_01891___13344	L_01801___32109	L_01810___23003
group_243	hypothetical protein	5	5	1	L_00232	L_00213___446	L_00234___9904	L_00208___28790	L_00245___19730
ariR	putative two-component-system connector protein AriR	5	5	1	L_02506	L_02566___5354	L_02703___15041	L_02548___33673	L_02552___24557
pdhR_1	Pyruvate dehydrogenase complex repressor	5	5	1	L_03562	L_03692___7747	L_03832___17428	L_03601___35908	L_03594___26768
mltA	Membrane-bound lytic murein transglycosylase A precursor	5	5	1	L_00940	L_00930___1933	L_00959___11406	L_00890___30204	L_00925___21152
gltA	Citrate synthase	5	5	1	L_02973	L_03055___6393	L_03169___16031	L_02990___34615	L_02968___25445
hypB	Hydrogenase isoenzymes nickel incorporation protein HypB	5	5	1	L_01031	L_01019___2119	L_01051___11597	L_00977___30385	L_01008___21325
osmE	Osmotically-inducible lipoprotein E precursor	5	5	1	L_01929	L_01980___4126	L_02055___13686	L_01965___32451	L_01978___23353
group_2436	hypothetical protein	5	5	1	L_04308	L_04389___9196	L_04587___19000	L_04312___37390	L_04261___28158
group_2437	putative Mg(2 ) transport ATPase	5	5	1	L_00229	L_00210___439	L_00231___9897	L_00204___28781	L_00248___19737
rplE	50S ribosomal protein L5	5	5	1	L_00431	L_00411___852	L_00421___10286	L_00405___29194	L_00426___20112
pstB	Phosphate import ATP-binding protein PstB	5	5	1	L_04395	L_04471___9364	L_04672___19176	L_04395___37560	L_04335___28309
arsC_1	Arsenate reductase	5	5	1	L_00233	L_00214___448	L_00237___9910	L_00209___28792	L_00244___19728
citT	Citrate carrier	5	5	1	L_03082	L_03158___6608	L_03275___16251	L_03095___34834	L_03072___25662
hinT	HIT-like protein HinT	5	5	1	L_02547	L_02602___5431	L_02741___15122	L_02609___33800	L_02591___24640
manY	Mannose permease IIC component	5	5	1	L_01847	L_01897___3954	L_01975___13520	L_01886___32287	L_01897___23185
group_2443	hypothetical protein	5	5	1	L_01087	L_01075___2232	L_01111___11718	L_01034___30500	L_01067___21444
murA	UDP-N-acetylglucosamine 1-carboxyvinyltransferase	5	5	1	L_00544	L_00525___1087	L_00533___10517	L_00525___29444	L_00544___20359
nupC	Nucleoside permease NupC	5	5	1	L_01325	L_01334___2768	L_01349___12211	L_01310___31073	L_01325___21979
lpp_2	Major outer membrane lipoprotein Lpp precursor	5	5	1	L_01994	L_02042___4254	L_02119___13818	L_02028___32581	L_02045___23491
mlaE	putative phospholipid ABC transporter permease protein MlaE	5	5	1	L_00539	L_00520___1076	L_00528___10506	L_00520___29433	L_00539___20348
uvrB	UvrABC system protein B	5	5	1	L_02898	L_02977___6231	L_03109___15906	L_02930___34490	L_02908___25320
clpB	Chaperone protein ClpB	5	5	1	L_01133	L_01131___2348	L_01158___11815	L_01106___30650	L_01127___21568
topA_2	DNA topoisomerase 1	5	5	1	L_02392	L_02450___5112	L_02591___14807	L_02437___33440	L_02438___24318
hydN_3	Electron transport protein HydN	5	5	1	L_01045	L_01033___2147	L_01067___11629	L_00991___30413	L_01022___21353
folB	Dihydroneopterin aldolase	5	5	1	L_00672	L_00658___1366	L_00664___10792	L_00651___29705	L_00673___20626
gapA	Glyceraldehyde-3-phosphate dehydrogenase A	5	5	1	L_01889	L_01939___4040	L_02015___13602	L_01925___32367	L_01937___23267
rraA	Regulator of ribonuclease activity A	5	5	1	L_04170	L_04272___8956	L_04417___18653	L_04193___37145	L_04141___27910
ybeZ_2	PhoH-like protein	5	5	1	L_03031	L_03111___6512	L_03227___16153	L_03047___34736	L_03026___25568
caiA_2	Crotonobetainyl-CoA dehydrogenase	5	5	1	L_03631	L_03761___7888	L_03901___17569	L_03672___36053	L_03663___26909
fusA	Elongation factor G	5	5	1	L_00399	L_00379___786	L_00403___10250	L_00373___29128	L_00394___20046
prfA	Peptide chain release factor 1	5	5	1	L_02459	L_02516___5247	L_02654___14936	L_02501___33572	L_02506___24458
mepH	Murein DD-endopeptidase MepH precursor	5	5	1	L_02017	L_02065___4301	L_02142___13865	L_02051___32628	L_02068___23538
group_246	hypothetical protein	5	5	1	L_00248	L_00229___478	L_00252___9940	L_00225___28824	L_00201___19633
group_2460	Peptidase M15	5	5	1	L_02716	L_02776___5809	L_02913___15496	L_02783___34178	L_02761___25008
group_2461	hypothetical protein	5	5	1	L_01514	L_01520___3167	L_01584___12708	L_01518___31517	L_01517___22392
gldA_2	Glycerol dehydrogenase	5	5	1	L_04153	L_04252___8913	L_04396___18608	L_04177___37111	L_04125___27876
group_2463	hypothetical protein	5	5	1	L_02260	L_02327___4852	L_02407___14424	L_02282___33116	L_02319___24067
frc_1	Formyl-coenzyme A transferase	5	5	1	L_01343	L_01352___2807	L_01367___12250	L_01328___31113	L_01343___22019
bamC	Outer membrane protein assembly factor BamC precursor	5	5	1	L_01252	L_01248___2590	L_01274___12055	L_01222___30890	L_01246___21814
dapD	2,3,4,5-tetrahydropyridine-2,6-dicarboxylate N-succinyltransferase	5	5	1	L_03510	L_03640___7630	L_03781___17312	L_03549___35790	L_03536___26638
marA	Multiple antibiotic resistance protein MarA	5	5	1	L_02151	L_02218___4622	L_02300___14197	L_02177___32894	L_02201___23818
ynjF	Inner membrane protein YnjF	5	5	1	L_01910	L_01961___4085	L_02036___13645	L_01946___32410	L_01959___23312
group_2469	hypothetical protein	5	5	1	L_02039	L_02087___4348	L_02164___13912	L_02073___32675	L_02090___23585
pstS1_1	Phosphate-binding protein PstS 1 precursor	5	5	1	L_00308	L_00291___608	L_00311___10064	L_00287___28954	L_00141___19507
gadC	putative glutamate/gamma-aminobutyrate antiporter	5	5	1	L_02191	L_02255___4701	L_02341___14286	L_02215___32975	L_02250___23922
group_2471	hypothetical protein	5	5	1	L_02393	L_02451___5114	L_02592___14809	L_02438___33442	L_02439___24320
brnQ	Branched-chain amino acid transport system 2 carrier protein	5	5	1	L_03315	L_03362___7039	L_03471___16665	L_03308___35285	L_03264___26067
yegW	putative HTH-type transcriptional regulator YegW	5	5	1	L_01599	L_01608___3356	L_01671___12894	L_01606___31705	L_01604___22579
dtd	D-tyrosyl-tRNA(Tyr) deacylase	5	5	1	L_04216	L_04316___9047	L_04509___18840	L_04237___37236	L_04186___28004
group_2475	protease TldD	5	5	1	L_00494	L_00475___983	L_00484___10415	L_00469___29324	L_00489___20241
aspA	Aspartate ammonia-lyase	5	5	1	L_03951	L_04031___8451	L_04201___18199	L_03976___36689	L_03927___27460
group_2477	ribosome-associated protein	5	5	1	L_03186	L_03224___6752	L_03343___16399	L_03184___35027	L_03140___25809
group_2478	curli assembly protein CsgE	5	5	1	L_02609	L_02664___5563	L_02803___15254	L_02671___33932	L_02652___24768
flhD	Flagellar transcriptional regulator FlhD	5	5	1	L_01772	L_01821___3795	L_01899___13361	L_01811___32130	L_01818___23020
group_248	putative transposase	5	5	1	L_00325	L_00308___642	L_00329___10100	L_00302___28984	L_00126___19477
trpR	Trp operon repressor	5	5	1	L_03682	L_03812___7994	L_03947___17665	L_03717___36146	L_03711___27009
pal	Peptidoglycan-associated lipoprotein precursor	5	5	1	L_02951	L_03033___6348	L_03147___15986	L_02968___34570	L_02946___25400
pgpA	Phosphatidylglycerophosphatase A	5	5	1	L_03298	L_03345___7003	L_03454___16629	L_03291___35249	L_03247___26031
corC_3	Magnesium and cobalt efflux protein CorC	5	5	1	L_03868	L_03943___8263	L_04121___18028	L_03895___36516	L_03840___27274
group_2484	hypothetical protein	5	5	1	L_03125	L_03195___6686	L_03311___16327	L_03132___34912	L_03110___25742
nirC	Nitrite transporter NirC	5	5	1	L_00371	L_00351___728	L_00375___10192	L_00345___29070	L_00366___19988
cyoE	Protoheme IX farnesyltransferase	5	5	1	L_03285	L_03335___6983	L_03441___16603	L_03281___35229	L_03237___26011
group_2487	hypothetical protein	5	5	1	L_02665	L_02722___5693	L_02862___15386	L_02732___34068	L_02710___24898
rpmE	50S ribosomal protein L31	5	5	1	L_04163	L_04265___8942	L_04410___18639	L_04186___37131	L_04134___27896
glmM	Phosphoglucosamine mutase	5	5	1	L_00557	L_00538___1114	L_00546___10544	L_00538___29471	L_00557___20386
bhsA_2	Multiple stress resistance protein BhsA precursor	5	5	1	L_02538	L_02593___5410	L_02732___15101	L_02600___33779	L_02582___24619
srlR_1	Glucitol operon repressor	5	5	1	L_00604	L_00585___1213	L_00593___10643	L_00583___29566	L_00604___20485
group_2492	phosphate-starvation-inducible protein PsiE	5	5	1	L_04069	L_04169___8741	L_04309___18428	L_04092___36935	L_04042___27704
cydA	Cytochrome bd-I ubiquinol oxidase subunit 1	5	5	1	L_02960	L_03042___6367	L_03156___16005	L_02977___34589	L_02955___25419
yheS_1	putative ABC transporter ATP-binding protein YheS	5	5	1	L_00386	L_00366___759	L_00390___10223	L_00360___29101	L_00381___20019
eutS	Ethanolamine utilization protein EutS	5	5	1	L_01269	L_01265___2625	L_01293___12094	L_01239___30925	L_01263___21849
ydjA	Putative NAD(P)H nitroreductase YdjA	5	5	1	L_01903	L_01954___4070	L_02029___13630	L_01939___32395	L_01952___23297
pgl	6-phosphogluconolactonase	5	5	1	L_02925	L_03007___6293	L_03121___15931	L_02942___34515	L_02920___25345
ffh	Signal recognition particle protein	5	5	1	L_01117	L_01115___2314	L_01142___11781	L_01090___30616	L_01111___21534
nagB_2	Glucosamine-6-phosphate deaminase	5	5	1	L_03017	L_03097___6484	L_03213___16125	L_03033___34708	L_03012___25540
group_250	methionine gamma-lyase	5	5	1	L_00360	L_00343___712	L_00367___10176	L_00337___29054	L_00358___19972
hcaC	3-phenylpropionate/cinnamic acid dioxygenase ferredoxin subunit	5	5	1	L_01187	L_01183___2455	L_01210___11922	L_01158___30757	L_01181___21679
aceF	Dihydrolipoyllysine-residue acetyltransferase component of pyruvate dehydrogenase complex	5	5	1	L_03560	L_03690___7743	L_03830___17424	L_03599___35904	L_03592___26764
drrA	Daunorubicin/doxorubicin resistance ATP-binding protein DrrA	5	5	1	L_03548	L_03678___7717	L_03818___17398	L_03587___35878	L_03580___26738
ygcS_1	Inner membrane metabolite transport protein YgcS	5	5	1	L_00989	L_00973___2024	L_01001___11494	L_00932___30292	L_00967___21240
ppk	Polyphosphate kinase	5	5	1	L_01227	L_01223___2539	L_01250___12006	L_01198___30841	L_01221___21763
mhpF	Acetaldehyde dehydrogenase	5	5	1	L_03359	L_03404___7130	L_03512___16754	L_03357___35390	L_03307___26160
parE	DNA topoisomerase 4 subunit B	5	5	1	L_00698	L_00684___1423	L_00690___10848	L_00679___29766	L_00701___20687
rpmF	50S ribosomal protein L32	5	5	1	L_02561	L_02616___5460	L_02755___15151	L_02623___33829	L_02605___24669
yqjE	Inner membrane protein YqjE	5	5	1	L_00631	L_00613___1269	L_00620___10697	L_00610___29620	L_00632___20541
group_2509	hypothetical protein	5	5	1	L_03869	L_03944___8265	L_04122___18030	L_03896___36518	L_03841___27276
nemR	HTH-type transcriptional repressor NemR	5	5	1	L_02023	L_02071___4314	L_02148___13878	L_02057___32641	L_02074___23551
frdB	Fumarate reductase iron-sulfur subunit	5	5	1	L_03935	L_04015___8414	L_04185___18162	L_03960___36652	L_03911___27423
araF	L-arabinose-binding periplasmic protein precursor	5	5	1	L_01766	L_01815___3782	L_01893___13348	L_01803___32113	L_01812___23007
nrfA	Cytochrome c-552 precursor	5	5	1	L_04024	L_04124___8645	L_04267___18338	L_04048___36841	L_03998___27610
atpG	ATP synthase gamma chain	5	5	1	L_04387	L_04463___9347	L_04660___19148	L_04387___37543	L_04327___28292
cheW	Chemotaxis protein CheW	5	5	1	L_01777	L_01826___3805	L_01904___13371	L_01816___32140	L_01823___23030
group_2516	hypothetical protein	5	5	1	L_00291	L_00273___572	L_00294___10030	L_00268___28916	L_00158___19541
group_2517	hypothetical protein	5	5	1	L_02736	L_02796___5850	L_02933___15537	L_02803___34219	L_02781___25049
group_252	hypothetical protein	5	5	1	L_00519	L_00500___1035	L_00508___10465	L_00493___29374	L_00513___20291
sinR	HTH-type transcriptional regulator SinR	5	5	1	L_02251	L_02318___4833	L_02399___14407	L_02273___33097	L_02311___24050
lolB	Outer-membrane lipoprotein LolB precursor	5	5	1	L_02461	L_02518___5251	L_02656___14940	L_02503___33576	L_02508___24462
hslO	33 kDa chaperonin	5	5	1	L_00335	L_00318___662	L_00342___10126	L_00312___29004	L_00116___19457
group_2526	hypothetical protein	5	5	1	L_00076	L_00065___132	L_00079___9571	L_00060___28476	L_00054___19331
yciS	Inner membrane protein YciS	5	5	1	L_02384	L_02442___5096	L_02584___14793	L_02429___33424	L_02430___24302
group_2528	hypothetical protein	5	5	1	L_02092	L_02141___4464	L_02217___14026	L_02126___32789	L_02143___23699
fabB	3-oxoacyl-[acyl-carrier-protein] synthase 1	5	5	1	L_01381	L_01387___2886	L_01462___12450	L_01379___31226	L_01378___22099
group_253	GIY-YIG nuclease superfamily protein	5	5	1	L_00578	L_00559___1156	L_00567___10586	L_00559___29513	L_00578___20428
ompA	Outer membrane protein A precursor	5	5	1	L_02685	L_02744___5738	L_02882___15427	L_02752___34109	L_02730___24939
group_2531	hypothetical protein	5	5	1	L_01410	L_01416___2946	L_01491___12510	L_01408___31286	L_01407___22159
group_2532	hypothetical protein	5	5	1	L_04100	L_04200___8808	L_04343___18501	L_04124___37004	L_04072___27769
lon_2	Lon protease	5	5	1	L_03272	L_03324___6960	L_03430___16580	L_03270___35206	L_03226___25988
matP	Macrodomain Ter protein	5	5	1	L_02686	L_02745___5741	L_02883___15430	L_02753___34112	L_02731___24942
ilvN	Acetolactate synthase isozyme 1 small subunit	5	5	1	L_00033	L_00029___58	L_00033___9475	L_00035___28424	L_00029___19279
garP_1	putative galactarate transporter	5	5	1	L_00608	L_00589___1221	L_00597___10651	L_00587___29574	L_00608___20493
group_2537	hypothetical protein	5	5	1	L_01436	L_01441___2996	L_01516___12560	L_01437___31344	L_01436___22217
dcuR	Transcriptional regulatory protein DcuR	5	5	1	L_03968	L_04067___8524	L_04217___18232	L_03992___36722	L_03942___27491
group_2539	hypothetical protein	5	5	1	L_04118	L_04217___8842	L_04360___18535	L_04142___37040	L_04089___27803
fimA_1	Type-1 fimbrial protein, A chain precursor	5	5	1	L_00591	L_00572___1186	L_00580___10616	L_00572___29543	L_00591___20458
recR	Recombination protein RecR	5	5	1	L_03240	L_03275___6855	L_03398___16511	L_03238___35137	L_03194___25919
cheY	Chemotaxis protein CheY	5	5	1	L_01782	L_01831___3815	L_01909___13381	L_01821___32150	L_01828___23040
potE	Putrescine-ornithine antiporter	5	5	1	L_03003	L_03084___6455	L_03201___16099	L_03019___34677	L_02999___25511
group_2543	Sel1 repeat protein	5	5	1	L_04016	L_04116___8626	L_04259___18319	L_04040___36822	L_03990___27591
pgaA	Poly-beta-1,6-N-acetyl-D-glucosamine export protein precursor	5	5	1	L_02620	L_02677___5592	L_02816___15283	L_02684___33961	L_02665___24797
ygbE	Inner membrane protein YgbE	5	5	1	L_01008	L_00995___2070	L_01024___11542	L_00954___30338	L_00984___21276
pgaD	Biofilm PGA synthesis protein PgaD	5	5	1	L_02623	L_02680___5599	L_02819___15290	L_02687___33968	L_02668___24804
aspT_2	Aspartate/alanine antiporter	5	5	1	L_02795	L_02858___5980	L_02992___15660	L_02862___34343	L_02840___25173
ftsL	Cell division protein FtsL	5	5	1	L_03590	L_03720___7803	L_03860___17484	L_03629___35964	L_03622___26824
gcvH	Glycine cleavage system H protein	5	5	1	L_00862	L_00826___1722	L_00826___11135	L_00798___30017	L_00828___20956
yhaV	Toxin YhaV	5	5	1	L_00605	L_00586___1215	L_00594___10645	L_00584___29568	L_00605___20487
hpf	Ribosome hibernation promoting factor	5	5	1	L_00530	L_00511___1057	L_00519___10487	L_00511___29414	L_00530___20329
yfcD	putative Nudix hydrolase YfcD	5	5	1	L_01405	L_01411___2936	L_01486___12500	L_01403___31276	L_01402___22149
hda	DnaA regulatory inactivator Hda	5	5	1	L_01232	L_01228___2549	L_01255___12016	L_01203___30851	L_01226___21773
menA	1,4-dihydroxy-2-naphthoate octaprenyltransferase	5	5	1	L_04169	L_04271___8954	L_04416___18651	L_04192___37143	L_04140___27908
cfxP	Phosphoribulokinase, plasmid	5	5	1	L_00383	L_00363___753	L_00387___10217	L_00357___29095	L_00378___20013
hns	DNA-binding protein H-NS	5	5	1	L_02431	L_02488___5191	L_02626___14879	L_02475___33519	L_02478___24401
grxC	Glutaredoxin-3	5	5	1	L_00112	L_00098___200	L_00112___9639	L_00096___28550	L_00087___19399
rpoC	DNA-directed RNA polymerase subunit beta'	5	5	1	L_04112	L_04211___8830	L_04354___18523	L_04136___37028	L_04083___27791
rraB	Regulator of ribonuclease activity B	5	5	1	L_03838	L_03912___8198	L_04087___17957	L_03863___36450	L_03808___27207
group_2559	Proteolipid membrane potential modulator	5	5	1	L_01092	L_01080___2242	L_01116___11728	L_01039___30510	L_01072___21454
papD_1	Chaperone protein PapD precursor	5	5	1	L_00683	L_00669___1390	L_00675___10815	L_00662___29729	L_00685___20652
group_2560	hypothetical protein	5	5	1	L_02390	L_02448___5108	L_02589___14803	L_02435___33436	L_02436___24314
clpS	ATP-dependent Clp protease adapter protein ClpS	5	5	1	L_02761	L_02824___5908	L_02958___15588	L_02828___34270	L_02806___25100
tsaE	tRNA threonylcarbamoyladenosine biosynthesis protein TsaE	5	5	1	L_03922	L_04000___8383	L_04172___18135	L_03945___36621	L_03896___27392
gstB_2	Glutathione S-transferase GstB	5	5	1	L_02839	L_02914___6096	L_03049___15777	L_02871___34363	L_02849___25193
group_2564	hypothetical protein	5	5	1	L_00138	L_00125___255	L_00139___9695	L_00120___28599	L_00336___19927
nlpI	Lipoprotein NlpI precursor	5	5	1	L_00570	L_00551___1140	L_00559___10570	L_00551___29497	L_00570___20412
gmhA	Phosphoheptose isomerase	5	5	1	L_03449	L_03531___7394	L_03700___17142	L_03490___35665	L_03466___26491
mntP	putative manganese efflux pump MntP	5	5	1	L_01844	L_01894___3947	L_01972___13513	L_01883___32280	L_01894___23178
rpsI	30S ribosomal protein S9	5	5	1	L_00508	L_00489___1013	L_00498___10445	L_00483___29354	L_00503___20271
rpsT	30S ribosomal protein S20	5	5	1	L_03647	L_03777___7920	L_03917___17601	L_03687___36083	L_03679___26941
group_257	esterase YqiA	5	5	1	L_00697	L_00683___1421	L_00689___10846	L_00678___29764	L_00700___20685
yjjK	putative ABC transporter ATP-binding protein YjjK	5	5	1	L_03684	L_03814___7999	L_03949___17670	L_03719___36151	L_03713___27014
rpsC	30S ribosomal protein S3	5	5	1	L_00425	L_00405___840	L_00415___10274	L_00399___29182	L_00420___20100
rluA	Ribosomal large subunit pseudouridine synthase A	5	5	1	L_03614	L_03744___7852	L_03884___17533	L_03653___36013	L_03646___26873
dam_1	DNA adenine methylase	5	5	1	L_00349	L_00332___690	L_00356___10154	L_00326___29032	L_00102___19429
frr	Ribosome-recycling factor	5	5	1	L_03504	L_03634___7618	L_03775___17300	L_03543___35778	L_03530___26626
group_2575	hypothetical protein	5	5	1	L_00042	L_00038___76	L_00042___9493	L_00044___28442	L_00038___19297
trxB	Thioredoxin reductase	5	5	1	L_02754	L_02814___5887	L_02951___15574	L_02821___34256	L_02799___25086
group_2577	hypothetical protein	5	5	1	L_02939	L_03021___6322	L_03135___15960	L_02956___34544	L_02934___25374
group_2578	hypothetical protein	5	5	1	L_01986	L_02034___4237	L_02111___13801	L_02020___32564	L_02037___23474
plaP	Low-affinity putrescine importer PlaP	5	5	1	L_01712	L_01693___3531	L_01795___13145	L_01694___31887	L_01690___22755
fucU	L-fucose mutarotase	5	5	1	L_00949	L_00939___1953	L_00968___11426	L_00899___30224	L_00934___21172
mdtJ	Spermidine export protein MdtJ	5	5	1	L_02074	L_02123___4423	L_02199___13985	L_02108___32748	L_02125___23658
group_2582	Stress-induced bacterial acidophilic repeat motif protein	5	5	1	L_02638	L_02695___5631	L_02834___15322	L_02703___34002	L_02683___24836
gcvR	Glycine cleavage system transcriptional repressor	5	5	1	L_01250	L_01246___2586	L_01272___12051	L_01220___30886	L_01244___21810
ispB	Octaprenyl-diphosphate synthase	5	5	1	L_00546	L_00527___1091	L_00535___10521	L_00527___29448	L_00546___20363
ompG	Outer membrane protein G precursor	5	5	1	L_02344	L_02402___5012	L_02542___14705	L_02389___33340	L_02390___24218
group_2586	hypothetical protein	5	5	1	L_03963	L_04063___8516	L_04213___18224	L_03988___36714	L_03938___27483
ygcS_2	Inner membrane metabolite transport protein YgcS	5	5	1	L_03625	L_03755___7876	L_03895___17557	L_03666___36041	L_03657___26897
group_2588	lysophospholipase L2	5	5	1	L_04292	L_04375___9166	L_04572___18968	L_04298___37360	L_04247___28128
pitA_1	Low-affinity inorganic phosphate transporter 1	5	5	1	L_00244	L_00225___470	L_00248___9932	L_00220___28814	L_00233___19706
group_2590	SpoVR family protein	5	5	1	L_02483	L_02540___5298	L_02679___14989	L_02526___33625	L_02530___24509
smpB	SsrA-binding protein	5	5	1	L_01108	L_01106___2295	L_01133___11762	L_01081___30597	L_01102___21515
leuD	3-isopropylmalate dehydratase small subunit	5	5	1	L_03600	L_03730___7823	L_03870___17504	L_03639___35984	L_03632___26844
potB	Spermidine/putrescine transport system permease protein PotB	5	5	1	L_02522	L_02582___5386	L_02719___15073	L_02587___33751	L_02569___24591
ynfM_2	Inner membrane transport protein YnfM	5	5	1	L_02078	L_02127___4433	L_02203___13995	L_02112___32758	L_02129___23668
relA	GTP pyrophosphokinase	5	5	1	L_00976	L_00959___1993	L_00988___11466	L_00919___30264	L_00954___21212
lolA	Outer-membrane lipoprotein carrier protein precursor	5	5	1	L_02751	L_02811___5880	L_02948___15567	L_02818___34249	L_02796___25079
group_2600	Bacterial chaperone lipoprotein (PulS_OutS)	5	5	1	L_03553	L_03683___7728	L_03823___17409	L_03592___35889	L_03585___26749
rseB	Sigma-E factor regulatory protein RseB precursor	5	5	1	L_01154	L_01152___2390	L_01179___11857	L_01127___30692	L_01148___21610
mdtE	Multidrug resistance protein MdtE precursor	5	5	1	L_00223	L_00204___424	L_00225___9882	L_00198___28766	L_00254___19751
tatB	Sec-independent protein translocase protein TatB	5	5	1	L_04265	L_04363___9142	L_04560___18944	L_04286___37336	L_04235___28104
agaC_1	N-acetylgalactosamine permease IIC component 1	5	5	1	L_00594	L_00575___1193	L_00583___10623	L_00575___29550	L_00594___20465
group_2605	hypothetical protein	5	5	1	L_04246	L_04344___9104	L_04540___18904	L_04267___37298	L_04216___28066
rsuA	Ribosomal small subunit pseudouridine synthase A	5	5	1	L_01518	L_01524___3175	L_01588___12716	L_01522___31525	L_01521___22400
ydcV_2	Inner membrane ABC transporter permease protein YdcV	5	5	1	L_02523	L_02583___5388	L_02720___15075	L_02588___33753	L_02570___24593
upp	Uracil phosphoribosyltransferase	5	5	1	L_01230	L_01226___2545	L_01253___12012	L_01201___30847	L_01224___21769
pasI	Persistence and stress-resistance antitoxin PasI	5	5	1	L_01110	L_01108___2299	L_01135___11766	L_01083___30601	L_01104___21519
yfcE	Phosphodiesterase YfcE	5	5	1	L_01404	L_01410___2934	L_01485___12498	L_01402___31274	L_01401___22147
nikB	Nickel transport system permease protein NikB	5	5	1	L_00260	L_00242___504	L_00261___9958	L_00237___28848	L_00189___19609
yigB	Flavin mononucleotide phosphatase YigB	5	5	1	L_04306	L_04387___9192	L_04585___18996	L_04310___37386	L_04259___28154
group_2613	Rho-binding antiterminator	5	5	1	L_03486	L_03616___7580	L_03757___17262	L_03525___35740	L_03512___26588
group_2614	molybdopterin biosynthesis protein MoeB	5	5	1	L_00111	L_00097___198	L_00111___9637	L_00095___28548	L_00086___19397
group_2615	hypothetical protein	5	5	1	L_04060	L_04160___8720	L_04300___18407	L_04083___36914	L_04033___27683
group_2616	DNA damage-inducible protein YebG	5	5	1	L_01817	L_01866___3887	L_01945___13455	L_01856___32222	L_01864___23114
ycbU	putative fimbrial-like protein YcbU precursor	5	5	1	L_02700	L_02759___5769	L_02897___15458	L_02767___34140	L_02745___24970
prs	Ribose-phosphate pyrophosphokinase	5	5	1	L_02463	L_02520___5256	L_02658___14945	L_02505___33581	L_02510___24467
lpxC	UDP-3-O-[3-hydroxymyristoyl] N-acetylglucosamine deacetylase	5	5	1	L_03577	L_03707___7777	L_03847___17458	L_03616___35938	L_03609___26798
mltD	Membrane-bound lytic murein transglycosylase D precursor	5	5	1	L_03463	L_03593___7531	L_03734___17213	L_03502___35691	L_03488___26537
group_2621	YfcL protein	5	5	1	L_01379	L_01385___2882	L_01460___12446	L_01377___31222	L_01376___22095
rpsS	30S ribosomal protein S19	5	5	1	L_00423	L_00403___836	L_00413___10270	L_00397___29178	L_00418___20096
accB	Biotin carboxyl carrier protein of acetyl-CoA carboxylase	5	5	1	L_00485	L_00465___963	L_00475___10397	L_00460___29306	L_00480___20223
group_2624	hypothetical protein	5	5	1	L_02723	L_02783___5824	L_02920___15511	L_02790___34193	L_02768___25023
ulaR	HTH-type transcriptional regulator UlaR	5	5	1	L_03899	L_03977___8335	L_04149___18087	L_03922___36573	L_03873___27344
group_2626	YGGT family protein	5	5	1	L_00818	L_00782___1632	L_00776___11032	L_00754___29927	L_00783___20864
kgtP	Alpha-ketoglutarate permease	5	5	1	L_01138	L_01136___2358	L_01163___11825	L_01111___30660	L_01132___21578
fis	DNA-binding protein Fis	5	5	1	L_00479	L_00459___951	L_00469___10385	L_00454___29294	L_00474___20211
ndk	Nucleoside diphosphate kinase	5	5	1	L_01209	L_01205___2500	L_01232___11967	L_01180___30802	L_01203___21724
appB	Cytochrome bd-II ubiquinol oxidase subunit 2	5	5	1	L_02663	L_02720___5689	L_02860___15382	L_02730___34064	L_02708___24894
ptsN	Nitrogen regulatory protein	5	5	1	L_00529	L_00510___1055	L_00518___10485	L_00510___29412	L_00529___20327
group_2632	putative colanic acid biosynthesis protein	5	5	1	L_01668	L_01650___3444	L_01756___13066	L_01651___31800	L_01644___22662
ydhP_1	Inner membrane transport protein YdhP	5	5	1	L_02015	L_02063___4297	L_02140___13861	L_02049___32624	L_02066___23534
hicA	putative mRNA interferase HicA	5	5	1	L_02248	L_02315___4827	L_02396___14401	L_02270___33091	L_02308___24044
speG	Spermidine N(1)-acetyltransferase	5	5	1	L_02090	L_02139___4459	L_02215___14021	L_02124___32784	L_02141___23694
group_2636	Exopolysaccharide production protein YjbE	5	5	1	L_04073	L_04173___8752	L_04313___18439	L_04096___36946	L_04046___27715
artQ	Arginine ABC transporter permease protein ArtQ	5	5	1	L_02780	L_02843___5948	L_02977___15628	L_02847___34311	L_02825___25141
yeiP	Elongation factor P-like protein	5	5	1	L_01530	L_01536___3201	L_01600___12742	L_01534___31551	L_01533___22426
group_2639	hypothetical protein	5	5	1	L_00384	L_00364___755	L_00388___10219	L_00358___29097	L_00379___20015
yciB	putative intracellular septation protein A	5	5	1	L_02414	L_02469___5152	L_02609___14844	L_02456___33480	L_02457___24358
fdoH	Formate dehydrogenase-O iron-sulfur subunit	5	5	1	L_04207	L_04308___9031	L_04498___18818	L_04229___37220	L_04178___27988
ykgO	50S ribosomal protein L36 2	5	5	1	L_03412	L_03456___7236	L_03570___16873	L_03411___35500	L_03359___26266
rpmB	50S ribosomal protein L28	5	5	1	L_00085	L_00074___150	L_00088___9589	L_00069___28494	L_00063___19349
group_2644	YheO-like PAS domain protein	5	5	1	L_00393	L_00373___774	L_00397___10238	L_00367___29116	L_00388___20034
fdhF_2	Formate dehydrogenase H	5	5	1	L_04014	L_04114___8622	L_04257___18315	L_04038___36818	L_03988___27587
coaA_2	Pantothenate kinase	5	5	1	L_04125	L_04224___8856	L_04368___18551	L_04149___37054	L_04096___27817
miaA	tRNA dimethylallyltransferase	5	5	1	L_03919	L_03997___8376	L_04169___18128	L_03942___36614	L_03893___27385
group_2648	hypothetical protein	5	5	1	L_01086	L_01074___2230	L_01110___11716	L_01033___30498	L_01066___21442
rnc	Ribonuclease 3	5	5	1	L_01158	L_01156___2399	L_01183___11866	L_01131___30701	L_01152___21619
folA	Dihydrofolate reductase	5	5	1	L_03622	L_03752___7870	L_03892___17551	L_03663___36035	L_03654___26891
trxC	Thioredoxin-2	5	5	1	L_01143	L_01141___2368	L_01168___11835	L_01116___30670	L_01137___21588
fbaA_1	Fructose-bisphosphate aldolase class 2	5	5	1	L_00842	L_00806___1681	L_00806___11094	L_00778___29976	L_00807___20913
recF_1	DNA replication and repair protein RecF	5	5	1	L_00003	L_00003___5	L_00003___9414	L_00003___28359	L_00003___19226
yqeG	Inner membrane transport protein YqeG	5	5	1	L_00907	L_00897___1866	L_00893___11271	L_00857___30137	L_00892___21085
nuoE	NADH-quinone oxidoreductase subunit E	5	5	1	L_01420	L_01426___2966	L_01501___12530	L_01418___31306	L_01417___22179
group_2656	preprotein translocase subunit SecY	5	5	1	L_00439	L_00419___868	L_00429___10302	L_00413___29210	L_00434___20128
rfaH	Transcription antitermination protein RfaH	5	5	1	L_04262	L_04360___9136	L_04556___18936	L_04283___37330	L_04232___28098
araC	Arabinose operon regulatory protein	5	5	1	L_03608	L_03738___7840	L_03878___17521	L_03647___36001	L_03640___26861
ibpB	Small heat shock protein IbpB	5	5	1	L_00017	L_00017___34	L_00017___9443	L_00017___28388	L_00017___19255
dnaB	Replicative DNA helicase	5	5	1	L_04044	L_04144___8688	L_04285___18377	L_04067___36882	L_04017___27651
ftsB	Cell division protein FtsB	5	5	1	L_01009	L_00996___2072	L_01025___11544	L_00955___30340	L_00985___21278
group_2662	hypothetical protein	5	5	1	L_00224	L_00205___427	L_00226___9885	L_00199___28769	L_00253___19749
ppiB	Peptidyl-prolyl cis-trans isomerase B	5	5	1	L_03189	L_03227___6758	L_03346___16405	L_03187___35033	L_03143___25815
glpK	Glycerol kinase	5	5	1	L_04173	L_04275___8962	L_04420___18659	L_04196___37151	L_04144___27916
lolD_2	Lipoprotein-releasing system ATP-binding protein LolD	5	5	1	L_03217	L_03252___6808	L_03375___16464	L_03215___35090	L_03171___25872
group_2666	hypothetical protein	5	5	1	L_00822	L_00786___1640	L_00780___11040	L_00758___29935	L_00787___20872
ypdB	Transcriptional regulatory protein YpdB	5	5	1	L_01336	L_01345___2792	L_01360___12235	L_01321___31097	L_01336___22003
frlR	HTH-type transcriptional regulator FrlR	5	5	1	L_00364	L_00344___714	L_00368___10178	L_00338___29056	L_00359___19974
hemN_2	Oxygen-independent coproporphyrinogen-III oxidase	5	5	1	L_04237	L_04335___9085	L_04531___18885	L_04258___37279	L_04207___28047
ndhF_2	Nicotinate dehydrogenase FAD-subunit	5	5	1	L_00899	L_00863___1797	L_00863___11210	L_00835___30092	L_00864___21029
metJ	Met repressor	5	5	1	L_04160	L_04259___8928	L_04403___18623	L_04184___37126	L_04132___27891
emrB	Multidrug export protein EmrB	5	5	1	L_01073	L_01061___2203	L_01097___11689	L_01019___30469	L_01053___21415
hpt	Hypoxanthine phosphoribosyltransferase	5	5	1	L_03550	L_03680___7721	L_03820___17402	L_03589___35882	L_03582___26742
nuoJ	NADH-quinone oxidoreductase subunit J	5	5	1	L_01425	L_01431___2976	L_01506___12540	L_01423___31316	L_01422___22189
pgk	Phosphoglycerate kinase	5	5	1	L_00841	L_00805___1679	L_00805___11092	L_00777___29974	L_00806___20911
frlB	Fructosamine deglycase FrlB	5	5	1	L_00367	L_00347___720	L_00371___10184	L_00341___29062	L_00362___19980
group_2677	hypothetical protein	5	5	1	L_01327	L_01336___2772	L_01351___12215	L_01312___31077	L_01327___21983
group_2678	DNA polymerase III subunit epsilon	5	5	1	L_01311	L_01318___2736	L_01335___12183	L_01291___31034	L_01306___21940
group_2679	hypothetical protein	5	5	1	L_04310	L_04391___9200	L_04589___19004	L_04314___37394	L_04263___28162
rlmB_2	23S rRNA (guanosine-2'-O-)-methyltransferase RlmB	5	5	1	L_03910	L_03988___8358	L_04160___18110	L_03933___36596	L_03884___27367
group_2681	LexA regulated protein	5	5	1	L_03009	L_03090___6468	L_03205___16107	L_03025___34690	L_03005___25524
ribB	3,4-dihydroxy-2-butanone 4-phosphate synthase	5	5	1	L_00687	L_00673___1400	L_00679___10825	L_00668___29743	L_00689___20662
sotB	Sugar efflux transporter	5	5	1	L_02156	L_02221___4628	L_02303___14203	L_02180___32900	L_02204___23824
der	GTPase Der	5	5	1	L_01216	L_01212___2515	L_01239___11982	L_01187___30817	L_01210___21739
atpC	ATP synthase epsilon chain	5	5	1	L_04389	L_04465___9351	L_04662___19152	L_04389___37547	L_04329___28296
lexA_1	LexA repressor	5	5	1	L_02488	L_02545___5308	L_02684___14999	L_02531___33635	L_02535___24519
lysA	Diaminopimelate decarboxylase	5	5	1	L_00914	L_00904___1880	L_00900___11285	L_00864___30151	L_00899___21099
flgH	Flagellar L-ring protein precursor	5	5	1	L_02570	L_02625___5479	L_02764___15170	L_02632___33848	L_02614___24688
galM_2	Aldose 1-epimerase	5	5	1	L_02936	L_03018___6316	L_03132___15954	L_02953___34538	L_02931___25368
rdgB	dITP/XTP pyrophosphatase	5	5	1	L_00816	L_00780___1628	L_00774___11028	L_00752___29923	L_00781___20860
panF	Sodium/pantothenate symporter	5	5	1	L_00482	L_00462___957	L_00472___10391	L_00457___29300	L_00477___20217
group_2691	Ankyrin repeats (3 copies)	5	5	1	L_03392	L_03436___7196	L_03548___16829	L_03390___35458	L_03339___26226
ygdH	LOG family protein YgdH	5	5	1	L_00965	L_00948___1971	L_00977___11444	L_00908___30242	L_00943___21190
purC	Phosphoribosylaminoimidazole-succinocarboxamide synthase	5	5	1	L_01254	L_01250___2594	L_01276___12059	L_01224___30894	L_01248___21818
csiR	HTH-type transcriptional repressor CsiR	5	5	1	L_01094	L_01082___2246	L_01118___11732	L_01041___30514	L_01074___21458
trpS	Tryptophan--tRNA ligase	5	5	1	L_00352	L_00335___696	L_00359___10160	L_00329___29038	L_00099___19423
glnL	Nitrogen regulation protein NR(II)	5	5	1	L_04234	L_04332___9079	L_04528___18879	L_04255___37273	L_04204___28041
ybhR	Inner membrane transport permease YbhR	5	5	1	L_02885	L_02964___6205	L_03096___15880	L_02917___34464	L_02895___25294
zupT	Zinc transporter ZupT	5	5	1	L_00689	L_00675___1404	L_00681___10829	L_00670___29747	L_00691___20666
ppiC	Peptidyl-prolyl cis-trans isomerase C	5	5	1	L_04344	L_04424___9268	L_04622___19072	L_04347___37462	L_04296___28230
argK	putative GTPase ArgK	5	5	1	L_00849	L_00813___1696	L_00813___11109	L_00785___29991	L_00814___20928
group_2700	Formate hydrogenlyase maturation protein HycH	5	5	1	L_01040	L_01028___2137	L_01060___11615	L_00986___30403	L_01017___21343
hypC_1	Hydrogenase isoenzymes formation protein HypC	5	5	1	L_00734	L_00720___1500	L_00723___10918	L_00716___29845	L_00738___20766
ygiC	Putative acid--amine ligase YgiC	5	5	1	L_00691	L_00677___1408	L_00683___10833	L_00672___29751	L_00693___20670
rpmC	50S ribosomal protein L29	5	5	1	L_00427	L_00407___844	L_00417___10278	L_00401___29186	L_00422___20104
greA	Transcription elongation factor GreA	5	5	1	L_00552	L_00533___1104	L_00541___10534	L_00533___29461	L_00552___20376
group_2705	hypothetical protein	5	5	1	L_01223	L_01219___2531	L_01246___11998	L_01194___30833	L_01217___21755
corA	Magnesium transport protein CorA	5	5	1	L_04302	L_04384___9185	L_04582___18989	L_04307___37379	L_04256___28147
lipA	Lipoyl synthase	5	5	1	L_03065	L_03143___6578	L_03260___16221	L_03079___34802	L_03057___25632
ylaC	Inner membrane protein YlaC	5	5	1	L_03254	L_03289___6885	L_03412___16541	L_03252___35167	L_03208___25949
rppH	RNA pyrophosphohydrolase	5	5	1	L_00923	L_00913___1898	L_00909___11303	L_00873___30169	L_00908___21117
lptG_2	Lipopolysaccharide export system permease protein LptG	5	5	1	L_03831	L_03905___8184	L_04080___17943	L_03856___36436	L_03801___27193
hyaE	Hydrogenase-1 operon protein HyaE	5	5	1	L_02666	L_02723___5695	L_02863___15388	L_02733___34070	L_02711___24900
yjiG	Inner membrane protein YjiG	5	5	1	L_03758	L_03888___8149	L_04015___17805	L_03784___36283	L_03780___27150
tuf1	Elongation factor Tu 1	5	5	1	L_00400	L_00380___788	L_00404___10252	L_00374___29130	L_00395___20048
exbB_2	Biopolymer transport protein ExbB	5	5	1	L_02955	L_03037___6357	L_03151___15995	L_02972___34579	L_02950___25409
ccmD	Heme exporter protein D	5	5	1	L_01505	L_01511___3147	L_01575___12689	L_01508___31496	L_01508___22372
group_2716	hypothetical protein	5	5	1	L_01996	L_02044___4259	L_02121___13823	L_02030___32586	L_02047___23496
group_2717	hypothetical protein	5	5	1	L_02456	L_02513___5241	L_02651___14930	L_02498___33566	L_02503___24452
rplW	50S ribosomal protein L23	5	5	1	L_00421	L_00401___832	L_00411___10266	L_00395___29174	L_00416___20092
frdA	Fumarate reductase flavoprotein subunit	5	5	1	L_03934	L_04014___8412	L_04184___18160	L_03959___36650	L_03910___27421
group_272	hypothetical protein	5	5	1	L_00852	L_00816___1702	L_00816___11115	L_00788___29997	L_00818___20936
aroL	Shikimate kinase 2	5	5	1	L_03329	L_03374___7063	L_03482___16687	L_03320___35309	L_03276___26091
rseA	Anti-sigma-E factor RseA	5	5	1	L_01153	L_01151___2388	L_01178___11855	L_01126___30690	L_01147___21608
mrdB	Rod shape-determining protein RodA	5	5	1	L_03059	L_03137___6565	L_03254___16208	L_03073___34789	L_03051___25619
group_2723	hypothetical protein	5	5	1	L_01944	L_01995___4157	L_02071___13719	L_01980___32482	L_01994___23386
ribE	6,7-dimethyl-8-ribityllumazine synthase	5	5	1	L_03301	L_03348___7009	L_03457___16635	L_03294___35255	L_03250___26037
group_2725	lipoprotein	5	5	1	L_02089	L_02138___4457	L_02214___14019	L_02123___32782	L_02140___23692
infC	Translation initiation factor IF-3	5	5	1	L_01951	L_02002___4172	L_02078___13734	L_01987___32497	L_02001___23401
group_2727	preprotein translocase subunit SecF	5	5	1	L_03307	L_03354___7023	L_03463___16649	L_03300___35269	L_03256___26051
asnS	Asparagine--tRNA ligase	5	5	1	L_02712	L_02772___5800	L_02909___15487	L_02779___34169	L_02757___24999
pgaC	Poly-beta-1,6-N-acetyl-D-glucosamine synthase	5	5	1	L_02622	L_02679___5597	L_02818___15288	L_02686___33966	L_02667___24802
mocA	Molybdenum cofactor cytidylyltransferase	5	5	1	L_00889	L_00853___1777	L_00853___11190	L_00825___30072	L_00854___21009
group_2730	hypothetical protein	5	5	1	L_00369	L_00349___724	L_00373___10188	L_00343___29066	L_00364___19984
yghB	Inner membrane protein YghB	5	5	1	L_00717	L_00703___1465	L_00707___10885	L_00698___29808	L_00720___20729
entH	Proofreading thioesterase EntH	5	5	1	L_03100	L_03174___6642	L_03291___16285	L_03111___34868	L_03088___25696
fryB_2	Fructose-like phosphotransferase enzyme IIB component 1	5	5	1	L_04149	L_04248___8905	L_04392___18600	L_04173___37103	L_04121___27868
rpmH	50S ribosomal protein L34	5	5	1	L_04416	L_04492___9408	L_04693___19220	L_04416___37604	L_04356___28353
group_2735	hypothetical protein	5	5	1	L_02427	L_02482___5179	L_02622___14871	L_02469___33507	L_02472___24389
citD	Citrate lyase acyl carrier protein	5	5	1	L_03077	L_03153___6598	L_03270___16241	L_03090___34824	L_03067___25652
dps	DNA protection during starvation protein	5	5	1	L_02865	L_02944___6160	L_03076___15835	L_02897___34419	L_02875___25249
luxS	S-ribosylhomocysteine lyase	5	5	1	L_01072	L_01060___2201	L_01094___11683	L_01018___30467	L_01052___21413
group_2739	preprotein translocase subunit SecD	5	5	1	L_03308	L_03355___7025	L_03464___16651	L_03301___35271	L_03257___26053
pqiB_2	Paraquat-inducible protein B	5	5	1	L_02691	L_02750___5751	L_02888___15440	L_02758___34122	L_02736___24952
yahK	Aldehyde reductase YahK	5	5	1	L_03385	L_03429___7181	L_03537___16805	L_03383___35443	L_03332___26211
group_2742	hypothetical protein	5	5	1	L_02428	L_02483___5181	L_02623___14873	L_02470___33509	L_02473___24391
dauA	C4-dicarboxylic acid transporter DauA	5	5	1	L_02464	L_02521___5258	L_02659___14947	L_02506___33583	L_02511___24469
lldR_3	Putative L-lactate dehydrogenase operon regulatory protein	5	5	1	L_00751	L_00737___1535	L_00740___10953	L_00726___29865	L_00755___20801
yqjA_1	Inner membrane protein YqjA	5	5	1	L_00635	L_00617___1278	L_00624___10706	L_00614___29629	L_00636___20550
rplK	50S ribosomal protein L11	5	5	1	L_04117	L_04216___8840	L_04359___18533	L_04141___37038	L_04088___27801
zur	Zinc uptake regulation protein	5	5	1	L_04050	L_04150___8700	L_04290___18387	L_04073___36894	L_04023___27663
acpP	Acyl carrier protein	5	5	1	L_02556	L_02611___5450	L_02750___15141	L_02618___33819	L_02600___24659
garR_1	2-hydroxy-3-oxopropionate reductase	5	5	1	L_00610	L_00591___1225	L_00599___10655	L_00589___29578	L_00610___20497
fucA_1	L-fuculose phosphate aldolase	5	5	1	L_00960	L_00943___1961	L_00972___11434	L_00903___30232	L_00938___21180
ssuC_1	Putative aliphatic sulfonates transport permease protein SsuC	5	5	1	L_02708	L_02768___5792	L_02905___15479	L_02775___34161	L_02753___24991
oppF_2	Oligopeptide transport ATP-binding protein OppF	5	5	1	L_02373	L_02431___5073	L_02571___14766	L_02418___33401	L_02419___24279
rsmA	Ribosomal RNA small subunit methyltransferase A	5	5	1	L_03619	L_03749___7864	L_03889___17545	L_03660___36029	L_03651___26885
pssA	CDP-diacylglycerol--serine O-phosphatidyltransferase	5	5	1	L_01140	L_01138___2362	L_01165___11829	L_01113___30664	L_01134___21582
queD	6-carboxy-5,6,7,8-tetrahydropterin synthase	5	5	1	L_00995	L_00979___2036	L_01007___11506	L_00938___30304	L_00973___21252
yfcG	Disulfide-bond oxidoreductase YfcG	5	5	1	L_01402	L_01408___2930	L_01483___12494	L_01400___31270	L_01399___22143
group_2756	hypothetical protein	5	5	1	L_03688	L_03818___8007	L_03953___17678	L_03724___36161	L_03718___27024
melR	Melibiose operon regulatory protein	5	5	1	L_03974	L_04073___8536	L_04223___18244	L_03998___36734	L_03948___27503
group_2758	hypothetical protein	5	5	1	L_03985	L_04085___8560	L_04234___18266	L_04009___36756	L_03959___27525
cptB	Antitoxin CptB	5	5	1	L_00869	L_00833___1736	L_00833___11149	L_00805___30031	L_00834___20968
pgpC	Phosphatidylglycerophosphatase C	5	5	1	L_01165	L_01163___2413	L_01190___11880	L_01138___30715	L_01161___21637
wbpA	UDP-N-acetyl-D-glucosamine 6-dehydrogenase	5	5	1	L_04333	L_04413___9246	L_04611___19050	L_04336___37440	L_04285___28208
ybhL_2	Inner membrane protein YbhL	5	5	1	L_02891	L_02970___6217	L_03102___15892	L_02923___34476	L_02901___25306
ompX_2	Outer membrane protein X precursor	5	5	1	L_02863	L_02942___6155	L_03074___15830	L_02895___34414	L_02873___25244
group_2764	putative dehydrogenase	5	5	1	L_00695	L_00681___1417	L_00687___10842	L_00676___29760	L_00697___20679
yjcD_1	Putative permease YjcD	5	5	1	L_00882	L_00846___1763	L_00846___11176	L_00818___30058	L_00847___20995
sbp	Sulfate-binding protein precursor	5	5	1	L_04182	L_04284___8981	L_04429___18678	L_04205___37170	L_04153___27935
yphA	Inner membrane protein YphA	5	5	1	L_01184	L_01180___2449	L_01207___11916	L_01155___30751	L_01178___21673
group_2768	hypothetical protein	5	5	1	L_01557	L_01564___3259	L_01627___12798	L_01561___31607	L_01560___22482
grxB	Glutaredoxin-2	5	5	1	L_02585	L_02640___5511	L_02779___15202	L_02647___33880	L_02629___24720
mug	G/U mismatch-specific DNA glycosylase	5	5	1	L_00662	L_00648___1346	L_00654___10772	L_00641___29685	L_00663___20606
hemE	Uroporphyrinogen decarboxylase	5	5	1	L_04102	L_04202___8812	L_04345___18505	L_04126___37008	L_04074___27773
group_2772	Ribbon-helix-helix protein, copG family	5	5	1	L_04212	L_04313___9041	L_04503___18828	L_04234___37230	L_04183___27998
group_2773	6-N-hydroxylaminopurine resistance protein	5	5	1	L_04188	L_04290___8995	L_04480___18782	L_04211___37184	L_04159___27949
bcp	Putative peroxiredoxin bcp	5	5	1	L_01249	L_01245___2584	L_01271___12049	L_01219___30884	L_01243___21808
group_2775	hypothetical protein	5	5	1	L_00005	L_00005___9	L_00005___9418	L_00005___28363	L_00005___19230
fkpB	FKBP-type 16 kDa peptidyl-prolyl cis-trans isomerase	5	5	1	L_03643	L_03773___7912	L_03913___17593	L_03683___36075	L_03675___26933
fre	NAD(P)H-flavin reductase	5	5	1	L_04260	L_04358___9132	L_04554___18932	L_04281___37326	L_04230___28094
group_2778	hypothetical protein	5	5	1	L_03902	L_03980___8342	L_04152___18094	L_03925___36580	L_03876___27351
mdoH	Glucans biosynthesis glucosyltransferase H	5	5	1	L_02599	L_02654___5540	L_02793___15231	L_02661___33909	L_02643___24749
cspA	Cold shock protein CspA	5	5	1	L_00176	L_00159___329	L_00173___9769	L_00154___28673	L_00301___19851
ppnK	putative inorganic polyphosphate/ATP-NAD kinase	5	5	1	L_01113	L_01111___2306	L_01138___11773	L_01086___30608	L_01107___21526
yfkM	General stress protein 18	5	5	1	L_00580	L_00561___1160	L_00569___10590	L_00561___29517	L_00580___20432
ywlC	Threonylcarbamoyl-AMP synthase	5	5	1	L_02402	L_02457___5127	L_02597___14819	L_02444___33455	L_02445___24333
allR	HTH-type transcriptional repressor AllR	5	5	1	L_03207	L_03247___6798	L_03364___16441	L_03205___35069	L_03161___25851
group_2785	hypothetical protein	5	5	1	L_02992	L_03074___6435	L_03187___16071	L_03009___34657	L_02989___25491
grxD	Glutaredoxin-4	5	5	1	L_02018	L_02066___4304	L_02143___13868	L_02052___32631	L_02069___23541
yacG	DNA gyrase inhibitor YacG	5	5	1	L_03573	L_03703___7769	L_03843___17450	L_03612___35930	L_03605___26790
slyD	FKBP-type peptidyl-prolyl cis-trans isomerase SlyD	5	5	1	L_00390	L_00370___767	L_00394___10231	L_00364___29109	L_00385___20027
group_2789	transcriptional regulator BolA	5	5	1	L_00543	L_00524___1085	L_00532___10515	L_00524___29442	L_00543___20357
sdhD	Succinate dehydrogenase hydrophobic membrane anchor subunit	5	5	1	L_02970	L_03052___6387	L_03166___16025	L_02987___34609	L_02965___25439
uhpA	Transcriptional regulatory protein UhpA	5	5	1	L_00034	L_00030___60	L_00034___9477	L_00036___28426	L_00030___19281
hha	Hemolysin expression-modulating protein Hha	5	5	1	L_03252	L_03287___6881	L_03410___16537	L_03250___35163	L_03206___25945
msbB	Lipid A biosynthesis (KDO)2-(lauroyl)-lipid IVA acyltransferase	5	5	1	L_01809	L_01858___3871	L_01937___13439	L_01848___32206	L_01855___23096
groS	10 kDa chaperonin	5	5	1	L_03948	L_04028___8445	L_04198___18193	L_03973___36683	L_03924___27454
yhcB	Inner membrane protein YhcB	5	5	1	L_00505	L_00486___1007	L_00495___10439	L_00480___29348	L_00500___20265
rpsH	30S ribosomal protein S8	5	5	1	L_00433	L_00413___856	L_00423___10290	L_00407___29198	L_00428___20116
galD	4-oxalomesaconate tautomerase	5	5	1	L_02923	L_03005___6289	L_03119___15927	L_02940___34511	L_02918___25341
group_2798	hypothetical protein	5	5	1	L_00015	L_00015___30	L_00015___9439	L_00015___28384	L_00015___19251
rplX	50S ribosomal protein L24	5	5	1	L_00430	L_00410___850	L_00420___10284	L_00404___29192	L_00425___20110
nuoI_2	NADH-quinone oxidoreductase subunit I	5	5	1	L_01424	L_01430___2974	L_01505___12538	L_01422___31314	L_01421___22187
fdnG_2	Formate dehydrogenase, nitrate-inducible, major subunit precursor	5	5	1	L_02210	L_02274___4741	L_02360___14325	L_02234___33015	L_02269___23962
rsmH	Ribosomal RNA small subunit methyltransferase H	5	5	1	L_03591	L_03721___7805	L_03861___17486	L_03630___35966	L_03623___26826
gstA	Glutathione S-transferase GstA	5	5	1	L_02037	L_02085___4344	L_02162___13908	L_02071___32671	L_02088___23581
rluC	Ribosomal large subunit pseudouridine synthase C	5	5	1	L_02564	L_02619___5466	L_02758___15157	L_02626___33835	L_02608___24675
rpsJ	30S ribosomal protein S10	5	5	1	L_00418	L_00398___826	L_00408___10260	L_00392___29168	L_00413___20086
yggX	putative Fe(2 )-trafficking protein	5	5	1	L_00808	L_00772___1609	L_00766___11009	L_00744___29904	L_00773___20841
ybaN	Inner membrane protein YbaN	5	5	1	L_03244	L_03279___6863	L_03402___16519	L_03242___35145	L_03198___25927
fdnI	Formate dehydrogenase, nitrate-inducible, cytochrome b556(Fdn) subunit	5	5	1	L_02207	L_02271___4735	L_02357___14319	L_02231___33009	L_02266___23956
rsd	Regulator of sigma D	5	5	1	L_04104	L_04204___8816	L_04347___18509	L_04128___37012	L_04076___27777
ptsO	Phosphocarrier protein NPr	5	5	1	L_00527	L_00508___1051	L_00516___10481	L_00508___29408	L_00527___20323
infA	Translation initiation factor IF-1	5	5	1	L_02758	L_02818___5895	L_02955___15582	L_02825___34264	L_02803___25094
group_2812	hypothetical protein	5	5	1	L_00123	L_00110___224	L_00123___9662	L_00105___28568	L_00351___19958
group_2813	hypothetical protein	5	5	1	L_01377	L_01383___2878	L_01458___12442	L_01375___31218	L_01374___22091
ccmA	Cytochrome c biogenesis ATP-binding export protein CcmA	5	5	1	L_01502	L_01508___3141	L_01572___12683	L_01505___31490	L_01505___22366
glnP	Glutamine transport system permease protein GlnP	5	5	1	L_02867	L_02946___6165	L_03078___15840	L_02899___34424	L_02877___25254
group_2816	SecY interacting protein Syd	5	5	1	L_00967	L_00950___1975	L_00979___11448	L_00910___30246	L_00945___21194
rpe_1	Ribulose-phosphate 3-epimerase	5	5	1	L_00350	L_00333___692	L_00357___10156	L_00327___29034	L_00101___19427
rpmD	50S ribosomal protein L30	5	5	1	L_00437	L_00417___864	L_00427___10298	L_00411___29206	L_00432___20124
ydfH	putative HTH-type transcriptional regulator YdfH	5	5	1	L_02141	L_02208___4600	L_02284___14162	L_02167___32872	L_02188___23790
ynfM_1	Inner membrane transport protein YnfM	5	5	1	L_01078	L_01066___2213	L_01102___11699	L_01024___30479	L_01058___21425
group_2820	hypothetical protein	5	5	1	L_02266	L_02333___4865	L_02413___14437	L_02288___33129	L_02325___24080
typA	GTP-binding protein TypA/BipA	5	5	1	L_04232	L_04330___9075	L_04525___18873	L_04253___37269	L_04202___28037
hypC_2	Hydrogenase isoenzymes formation protein HypC	5	5	1	L_01030	L_01018___2117	L_01050___11595	L_00976___30383	L_01007___21323
group_2823	recombinase A	5	5	1	L_01059	L_01047___2175	L_01081___11657	L_01005___30441	L_01036___21381
rmf	Ribosome modulation factor	5	5	1	L_02689	L_02748___5747	L_02886___15436	L_02756___34118	L_02734___24948
mprA	Transcriptional repressor MprA	5	5	1	L_01075	L_01063___2207	L_01099___11693	L_01021___30473	L_01055___21419
dksA	RNA polymerase-binding transcription factor DksA	5	5	1	L_03530	L_03660___7674	L_03800___17354	L_03569___35834	L_03556___26682
atpB	ATP synthase subunit a	5	5	1	L_04382	L_04458___9337	L_04655___19138	L_04382___37533	L_04322___28282
pstS	Phosphate-binding protein PstS precursor	5	5	1	L_04392	L_04468___9357	L_04669___19169	L_04392___37553	L_04332___28302
hdeA	Acid stress chaperone HdeA precursor	5	5	1	L_00227	L_00208___433	L_00229___9891	L_00202___28775	L_00250___19742
group_2830	acid-resistance membrane protein	5	5	1	L_00226	L_00207___431	L_00228___9889	L_00201___28773	L_00251___19745
dnaK_2	Chaperone protein DnaK	5	5	1	L_03660	L_03791___7949	L_03925___17618	L_03696___36101	L_03690___26964
group_2832	putative nucleotide-binding protein	5	5	1	L_03290	L_03337___6987	L_03446___16613	L_03283___35233	L_03239___26015
ptsG_1	PTS system glucose-specific EIICB component	5	5	1	L_02549	L_02604___5436	L_02743___15127	L_02611___33805	L_02593___24645
rbfA	Ribosome-binding factor A	5	5	1	L_00566	L_00547___1132	L_00555___10562	L_00547___29489	L_00566___20404
folE	GTP cyclohydrolase 1	5	5	1	L_01549	L_01556___3242	L_01619___12781	L_01553___31590	L_01552___22465
clpX	ATP-dependent Clp protease ATP-binding subunit ClpX	5	5	1	L_03275	L_03325___6962	L_03431___16582	L_03271___35208	L_03227___25990
hyaC	putative Ni/Fe-hydrogenase 1 B-type cytochrome subunit	5	5	1	L_02668	L_02725___5699	L_02865___15392	L_02735___34074	L_02713___24904
ttdA	L( )-tartrate dehydratase subunit alpha	5	5	1	L_00669	L_00655___1360	L_00661___10786	L_00648___29699	L_00670___20620
group_2839	Na /Pi-cotransporter	5	5	1	L_04079	L_04179___8765	L_04322___18458	L_04102___36959	L_04052___27728
mipA_2	MltA-interacting protein precursor	5	5	1	L_01886	L_01936___4033	L_02012___13595	L_01922___32360	L_01934___23260
frc_2	Formyl-coenzyme A transferase	5	5	1	L_01346	L_01355___2813	L_01370___12256	L_01331___31119	L_01346___22025
ruvB	Holliday junction ATP-dependent DNA helicase RuvB	5	5	1	L_01804	L_01853___3861	L_01931___13427	L_01843___32196	L_01850___23086
pyrH	Uridylate kinase	5	5	1	L_03505	L_03635___7620	L_03776___17302	L_03544___35780	L_03531___26628
rplI	50S ribosomal protein L9	5	5	1	L_03887	L_03965___8310	L_04136___18060	L_03910___36548	L_03861___27319
ybeZ_1	PhoH-like protein	5	5	1	L_02624	L_02681___5601	L_02820___15292	L_02688___33970	L_02669___24806
phoB	Phosphate regulon transcriptional regulatory protein PhoB	5	5	1	L_03317	L_03364___7043	L_03473___16669	L_03310___35289	L_03266___26071
group_2847	hypothetical protein	5	5	1	L_01840	L_01890___3939	L_01968___13505	L_01879___32272	L_01887___23164
aroG_2	Phospho-2-dehydro-3-deoxyheptonate aldolase, Phe-sensitive	5	5	1	L_02938	L_03020___6320	L_03134___15958	L_02955___34542	L_02933___25372
minD_1	Septum site-determining protein MinD	5	5	1	L_01588	L_01596___3327	L_01659___12865	L_01594___31676	L_01592___22550
nuoI_1	NADH-quinone oxidoreductase subunit I	5	5	1	L_01240	L_01236___2566	L_01263___12033	L_01211___30868	L_01234___21790
cycA	D-serine/D-alanine/glycine transporter	5	5	1	L_03877	L_03952___8283	L_04130___18048	L_03905___36538	L_03849___27294
exbB_1	Biopolymer transport protein ExbB	5	5	1	L_00719	L_00705___1469	L_00709___10889	L_00700___29812	L_00722___20733
group_2852	hypothetical protein	5	5	1	L_00472	L_00452___935	L_00462___10369	L_00447___29278	L_00467___20195
pyrG	CTP synthase	5	5	1	L_00980	L_00963___2001	L_00992___11474	L_00923___30272	L_00958___21220
nikC	Nickel transport system permease protein NikC	5	5	1	L_00259	L_00241___502	L_00260___9956	L_00236___28846	L_00190___19611
modB	Molybdenum transport system permease protein ModB	5	5	1	L_02928	L_03010___6299	L_03124___15937	L_02945___34521	L_02923___25351
mazF	mRNA interferase MazF	5	5	1	L_00978	L_00961___1997	L_00990___11470	L_00921___30268	L_00956___21216
group_2857	hypothetical protein	5	5	1	L_01845	L_01895___3950	L_01973___13516	L_01884___32283	L_01895___23181
glmU	Bifunctional protein GlmU	5	5	1	L_04390	L_04466___9353	L_04663___19154	L_04390___37549	L_04330___28298
yidG	Inner membrane protein YidG	5	5	1	L_00027	L_00024___48	L_00027___9463	L_00029___28412	L_00024___19269
hyfB_3	Hydrogenase-4 component B	5	5	1	L_01247	L_01243___2580	L_01269___12045	L_01217___30880	L_01240___21802
tdcF	Putative reactive intermediate deaminase TdcF	5	5	1	L_00619	L_00601___1245	L_00608___10673	L_00598___29596	L_00620___20517
rapA	RNA polymerase-associated protein RapA	5	5	1	L_03613	L_03743___7850	L_03883___17531	L_03652___36011	L_03645___26871
rlmE	Ribosomal RNA large subunit methyltransferase E	5	5	1	L_00554	L_00535___1108	L_00543___10538	L_00535___29465	L_00554___20380
ribC	Riboflavin synthase	5	5	1	L_02009	L_02057___4285	L_02134___13849	L_02043___32612	L_02060___23522
cysK	Cysteine synthase A	5	5	1	L_01307	L_01314___2728	L_01331___12175	L_01287___31026	L_01302___21932
suhB	Inositol-1-monophosphatase	5	5	1	L_01194	L_01190___2469	L_01217___11936	L_01165___30771	L_01188___21693
zapB	Cell division protein ZapB	5	5	1	L_04171	L_04273___8958	L_04418___18655	L_04194___37147	L_04142___27912
yaiY	Inner membrane protein YaiY	5	5	1	L_03338	L_03383___7083	L_03491___16707	L_03329___35329	L_03285___26111
group_2868	Putative NrdI-like protein	5	5	1	L_01084	L_01072___2226	L_01108___11712	L_01031___30494	L_01064___21438
ygdR_2	putative lipoprotein YgdR precursor	5	5	1	L_00944	L_00934___1942	L_00963___11415	L_00894___30213	L_00929___21161
tar	Methyl-accepting chemotaxis protein II	5	5	1	L_01778	L_01827___3807	L_01905___13373	L_01817___32142	L_01824___23032
cynT	Carbonic anhydrase 1	5	5	1	L_03371	L_03416___7154	L_03524___16778	L_03369___35414	L_03319___26184
ftnA_2	Ferritin-1	5	5	1	L_01765	L_01814___3780	L_01892___13346	L_01802___32111	L_01811___23005
pepA	Cytosol aminopeptidase	5	5	1	L_03833	L_03907___8188	L_04082___17947	L_03858___36440	L_03803___27197
ackA	Acetate kinase	5	5	1	L_01408	L_01414___2942	L_01489___12506	L_01406___31282	L_01405___22155
group_2875	hypothetical protein	5	5	1	L_01107	L_01105___2293	L_01132___11760	L_01080___30595	L_01101___21513
lacY	Lactose permease	5	5	1	L_03367	L_03412___7146	L_03520___16770	L_03365___35406	L_03315___26176
acrA	Multidrug efflux pump subunit AcrA precursor	5	5	1	L_03249	L_03284___6874	L_03407___16530	L_03247___35156	L_03203___25938
slyA	Transcriptional regulator SlyA	5	5	1	L_02030	L_02078___4329	L_02155___13893	L_02064___32656	L_02081___23566
group_2879	hypothetical protein	5	5	1	L_03699	L_03829___8029	L_03964___17700	L_03735___36183	L_03729___27046
tmcA	tRNA(Met) cytidine acetyltransferase TmcA	5	5	1	L_01256	L_01252___2598	L_01280___12067	L_01226___30898	L_01250___21822
eutB	Ethanolamine ammonia-lyase heavy chain	5	5	1	L_01281	L_01288___2671	L_01305___12118	L_01260___30967	L_01275___21873
group_2881	putative antibiotic transporter	5	5	1	L_00301	L_00284___594	L_00304___10050	L_00280___28940	L_00148___19521
osmB	Osmotically-inducible lipoprotein B precursor	5	5	1	L_02380	L_02438___5087	L_02580___14784	L_02425___33415	L_02426___24293
group_2883	hypothetical protein	5	5	1	L_01855	L_01908___3976	L_01983___13536	L_01894___32303	L_01905___23201
rplN	50S ribosomal protein L14	5	5	1	L_00429	L_00409___848	L_00419___10282	L_00403___29190	L_00424___20108
stpA	DNA-binding protein StpA	5	5	1	L_01089	L_01077___2236	L_01113___11722	L_01036___30504	L_01069___21448
purF	Amidophosphoribosyltransferase	5	5	1	L_01392	L_01398___2908	L_01473___12472	L_01390___31248	L_01389___22121
rplJ	50S ribosomal protein L10	5	5	1	L_04115	L_04214___8836	L_04357___18529	L_04139___37034	L_04086___27797
rplL	50S ribosomal protein L7/L12	5	5	1	L_04114	L_04213___8834	L_04356___18527	L_04138___37032	L_04085___27795
hxlR	HTH-type transcriptional activator HxlR	5	5	1	L_03873	L_03948___8275	L_04126___18040	L_03901___36530	L_03845___27286
murR_2	HTH-type transcriptional regulator MurR	5	5	1	L_01294	L_01302___2702	L_01319___12149	L_01274___30998	L_01289___21904
lysP	Lysine-specific permease	5	5	1	L_01546	L_01553___3235	L_01616___12774	L_01550___31583	L_01549___22458
group_2891	lipoprotein	5	5	1	L_01125	L_01123___2331	L_01150___11798	L_01098___30633	L_01119___21551
aroK	Shikimate kinase 1	5	5	1	L_00346	L_00329___684	L_00353___10148	L_00323___29026	L_00105___19435
dapF	Diaminopimelate epimerase	5	5	1	L_04309	L_04390___9198	L_04588___19002	L_04313___37392	L_04262___28160
ydaF	Putative ribosomal N-acetyltransferase YdaF	5	5	1	L_02583	L_02638___5507	L_02777___15198	L_02645___33876	L_02627___24716
group_2895	hypothetical protein	5	5	1	L_03062	L_03140___6572	L_03257___16215	L_03076___34796	L_03054___25626
cspE	Cold shock-like protein CspE	5	5	1	L_03069	L_03147___6586	L_03264___16229	L_03084___34812	L_03061___25640
aspC	Aspartate aminotransferase	5	5	1	L_02714	L_02774___5805	L_02911___15492	L_02781___34174	L_02759___25004
kbaY	D-tagatose-1,6-bisphosphate aldolase subunit KbaY	5	5	1	L_00596	L_00577___1197	L_00585___10627	L_00577___29554	L_00596___20469
pgpB	Phosphatidylglycerophosphatase B	5	5	1	L_02385	L_02443___5098	L_02585___14795	L_02430___33426	L_02431___24304
group_290	hypothetical protein	5	5	1	L_01302	L_01309___2717	L_01326___12164	L_01282___31015	L_01297___21921
group_2900	Stress-induced bacterial acidophilic repeat motif protein	5	5	1	L_02409	L_02464___5141	L_02604___14833	L_02451___33469	L_02452___24347
metI	D-methionine transport system permease protein MetI	5	5	1	L_03476	L_03606___7557	L_03747___17239	L_03515___35717	L_03502___26565
pth	Peptidyl-tRNA hydrolase	5	5	1	L_02466	L_02523___5262	L_02661___14951	L_02508___33587	L_02513___24473
group_2903	hypothetical protein	5	5	1	L_02255	L_02322___4841	L_02402___14413	L_02277___33105	L_02314___24056
yhjH	Cyclic di-GMP phosphodiesterase YhjH	5	5	1	L_00211	L_00192___400	L_00212___9856	L_00186___28742	L_00266___19776
group_2905	hypothetical protein	5	5	1	L_00577	L_00558___1154	L_00566___10584	L_00558___29511	L_00577___20426
bhsA_4	Multiple stress resistance protein BhsA precursor	5	5	1	L_02875	L_02954___6184	L_03086___15859	L_02907___34443	L_02885___25273
rplR	50S ribosomal protein L18	5	5	1	L_00435	L_00415___860	L_00425___10294	L_00409___29202	L_00430___20120
cydB	Cytochrome bd-I ubiquinol oxidase subunit 2	5	5	1	L_02959	L_03041___6365	L_03155___16003	L_02976___34587	L_02954___25417
group_2909	hydrogenase nickel incorporation protein	5	5	1	L_01032	L_01020___2121	L_01052___11599	L_00978___30387	L_01009___21327
elaD	Protease ElaD	5	5	1	L_01433	L_01438___2990	L_01513___12554	L_01434___31338	L_01433___22211
hdeB	Acid stress chaperone HdeB precursor	5	5	1	L_00228	L_00209___436	L_00230___9894	L_00203___28778	L_00249___19739
group_2911	Aminodeoxyfutalosine deaminase	5	5	1	L_02050	L_02098___4371	L_02175___13935	L_02084___32698	L_02101___23608
cysE_2	Serine acetyltransferase	5	5	1	L_01666	L_01648___3440	L_01754___13062	L_01649___31796	L_01642___22658
group_2913	hypothetical protein	5	5	1	L_04297	L_04380___9177	L_04577___18979	L_04303___37371	L_04252___28139
plsY	putative glycerol-3-phosphate acyltransferase	5	5	1	L_00671	L_00657___1364	L_00663___10790	L_00650___29703	L_00672___20624
group_2915	hypothetical protein	5	5	1	L_00159	L_00143___294	L_00157___9734	L_00138___28638	L_00315___19881
glnA	Glutamine synthetase	5	5	1	L_04233	L_04331___9077	L_04526___18875	L_04254___37271	L_04203___28039
group_2917	hypothetical protein	5	5	1	L_00651	L_00637___1323	L_00643___10749	L_00630___29662	L_00652___20583
ogt_2	Methylated-DNA--protein-cysteine methyltransferase	5	5	1	L_03257	L_03292___6891	L_03415___16547	L_03255___35173	L_03211___25955
arnC	Undecaprenyl-phosphate 4-deoxy-4-formamido-L-arabinose transferase	5	5	1	L_01449	L_01454___3022	L_01529___12586	L_01450___31370	L_01449___22243
group_292	hypothetical protein	5	5	1	L_01459	L_01465___3045	L_01536___12601	L_01461___31393	L_01460___22266
group_2920	hypothetical protein	5	5	1	L_03906	L_03984___8350	L_04156___18102	L_03929___36588	L_03880___27359
bamE	Outer membrane protein assembly factor BamE precursor	5	5	1	L_01111	L_01109___2301	L_01136___11768	L_01084___30603	L_01105___21521
lacC	Tagatose-6-phosphate kinase	5	5	1	L_01534	L_01540___3209	L_01604___12750	L_01538___31559	L_01537___22434
galP	Galactose-proton symporter	5	5	1	L_00827	L_00791___1651	L_00785___11051	L_00763___29946	L_00792___20883
oxyR_2	Hydrogen peroxide-inducible genes activator	5	5	1	L_04138	L_04237___8883	L_04381___18578	L_04162___37081	L_04109___27844
group_2925	DNA-binding transcriptional regulator Nlp	5	5	1	L_00545	L_00526___1089	L_00534___10519	L_00526___29446	L_00545___20361
sspA	Stringent starvation protein A	5	5	1	L_00509	L_00490___1015	L_00499___10447	L_00484___29356	L_00504___20273
gpt	Xanthine phosphoribosyltransferase	5	5	1	L_03433	L_03476___7281	L_03590___16918	L_03474___35632	L_03451___26460
lpoB	Penicillin-binding protein activator LpoB precursor	5	5	1	L_02545	L_02600___5425	L_02739___15116	L_02607___33794	L_02589___24634
group_2929	PKHD-type hydroxylase	5	5	1	L_02873	L_02952___6180	L_03084___15855	L_02905___34439	L_02883___25269
ftsZ	Cell division protein FtsZ	5	5	1	L_03578	L_03708___7779	L_03848___17460	L_03617___35940	L_03610___26800
fruA_2	PTS system fructose-specific EIIABC component	5	5	1	L_04199	L_04300___9015	L_04490___18802	L_04221___37204	L_04170___27972
proC	Pyrroline-5-carboxylate reductase	5	5	1	L_03331	L_03376___7067	L_03484___16691	L_03322___35313	L_03278___26095
ybaB	Nucleoid-associated protein YbaB	5	5	1	L_03241	L_03276___6857	L_03399___16513	L_03239___35139	L_03195___25921
hisJ	Histidine-binding periplasmic protein precursor	5	5	1	L_01395	L_01401___2915	L_01476___12479	L_01393___31255	L_01392___22128
engB	putative GTP-binding protein EngB	5	5	1	L_04239	L_04337___9089	L_04533___18889	L_04260___37283	L_04209___28051
serS	Serine--tRNA ligase	5	5	1	L_02749	L_02809___5876	L_02946___15563	L_02816___34245	L_02794___25075
group_294	MG2 domain protein	5	5	1	L_01475	L_01481___3080	L_01551___12634	L_01477___31427	L_01476___22301
mscL	Large-conductance mechanosensitive channel	5	5	1	L_00449	L_00429___888	L_00439___10322	L_00423___29230	L_00444___20148
motB	Motility protein B	5	5	1	L_01775	L_01824___3801	L_01902___13367	L_01814___32136	L_01821___23026
lipB	Octanoyltransferase	5	5	1	L_03063	L_03141___6574	L_03258___16217	L_03077___34798	L_03055___25628
group_2943	entericidin B membrane lipoprotein	5	5	1	L_03941	L_04021___8428	L_04191___18176	L_03966___36666	L_03917___27437
fucA_2	L-fuculose phosphate aldolase	5	5	1	L_01019	L_01006___2093	L_01039___11573	L_00965___30361	L_00996___21301
group_2945	hypothetical protein	5	5	1	L_02249	L_02316___4829	L_02397___14403	L_02271___33093	L_02309___24046
ytfP	Gamma-glutamylcyclotransferase family protein YtfP	5	5	1	L_03864	L_03939___8254	L_04117___18019	L_03891___36507	L_03836___27265
surA	Chaperone SurA precursor	5	5	1	L_03617	L_03747___7859	L_03887___17540	L_03658___36024	L_03649___26880
zapD	Cell division protein ZapD	5	5	1	L_03572	L_03702___7767	L_03842___17448	L_03611___35928	L_03604___26788
dmlR_2	HTH-type transcriptional regulator DmlR	5	5	1	L_00495	L_00476___985	L_00485___10417	L_00470___29326	L_00490___20243
group_2950	hypothetical protein	5	5	1	L_02510	L_02570___5362	L_02707___15049	L_02552___33681	L_02557___24567
group_2951	hypothetical protein	5	5	1	L_00289	L_00271___566	L_00292___10024	L_00266___28910	L_00160___19546
sodB	Superoxide dismutase [Fe]	5	5	1	L_02016	L_02064___4299	L_02141___13863	L_02050___32626	L_02067___23536
cbpM	Chaperone modulatory protein CbpM	5	5	1	L_02644	L_02701___5644	L_02841___15337	L_02709___34015	L_02689___24849
group_2954	hypothetical protein	5	5	1	L_00564	L_00545___1128	L_00553___10558	L_00545___29485	L_00564___20400
fadR	Fatty acid metabolism regulator protein	5	5	1	L_02484	L_02541___5300	L_02680___14991	L_02527___33627	L_02531___24511
azr	FMN-dependent NADPH-azoreductase	5	5	1	L_04407	L_04483___9390	L_04684___19202	L_04407___37586	L_04347___28335
csrA	Carbon storage regulator	5	5	1	L_01062	L_01050___2181	L_01084___11663	L_01008___30447	L_01041___21391
glgB	1,4-alpha-glucan branching enzyme GlgB	5	5	1	L_00303	L_00286___598	L_00306___10054	L_00282___28944	L_00146___19517
group_2959	hypothetical protein	5	5	1	L_02957	L_03039___6361	L_03153___15999	L_02974___34583	L_02952___25413
group_296	putative autotransporter precursor	5	5	1	L_01511	L_01517___3160	L_01581___12702	L_01515___31511	L_01514___22385
alr	Alanine racemase, biosynthetic	5	5	1	L_04043	L_04143___8686	L_04284___18375	L_04066___36880	L_04016___27649
sucD_1	Succinyl-CoA ligase [ADP-forming] subunit alpha	5	5	1	L_02964	L_03046___6375	L_03160___16013	L_02981___34597	L_02959___25427
psd	Phosphatidylserine decarboxylase proenzyme	5	5	1	L_03930	L_04008___8399	L_04180___18151	L_03953___36637	L_03904___27408
tcdA	tRNA threonylcarbamoyladenosine dehydratase	5	5	1	L_00941	L_00931___1936	L_00960___11409	L_00891___30207	L_00926___21155
group_2964	hypothetical protein	5	5	1	L_03356	L_03401___7124	L_03509___16748	L_03354___35384	L_03304___26154
tnaA	Tryptophanase	5	5	1	L_04412	L_04488___9400	L_04689___19212	L_04412___37596	L_04352___28345
cyoC	Cytochrome bo(3) ubiquinol oxidase subunit 3	5	5	1	L_03283	L_03333___6979	L_03439___16599	L_03279___35225	L_03235___26007
ybjM	Inner membrane protein YbjM	5	5	1	L_02794	L_02857___5978	L_02991___15658	L_02861___34341	L_02839___25171
modE	Transcriptional regulator ModE	5	5	1	L_02931	L_03013___6306	L_03127___15944	L_02948___34528	L_02926___25358
etfA_1	Electron transfer flavoprotein subunit alpha	5	5	1	L_00991	L_00975___2028	L_01003___11498	L_00934___30296	L_00969___21244
nupX	Nucleoside permease NupX	5	5	1	L_01541	L_01548___3225	L_01611___12764	L_01545___31573	L_01544___22448
rplM	50S ribosomal protein L13	5	5	1	L_00507	L_00488___1011	L_00497___10443	L_00482___29352	L_00502___20269
pfkA	6-phosphofructokinase isozyme 1	5	5	1	L_04183	L_04285___8984	L_04430___18681	L_04206___37173	L_04154___27938
ybiS	putative L,D-transpeptidase YbiS precursor	5	5	1	L_02858	L_02937___6144	L_03069___15819	L_02890___34403	L_02868___25233
exbD_1	Biopolymer transport protein ExbD	5	5	1	L_00720	L_00706___1471	L_00710___10891	L_00701___29814	L_00723___20735
atpA	ATP synthase subunit alpha	5	5	1	L_04386	L_04462___9345	L_04659___19146	L_04386___37541	L_04326___28290
fdhF_3	Formate dehydrogenase H	5	5	1	L_04015	L_04115___8624	L_04258___18317	L_04039___36820	L_03989___27589
atpF	ATP synthase subunit b	5	5	1	L_04384	L_04460___9341	L_04657___19142	L_04384___37537	L_04324___28286
group_2977	Putative bacterial sensory transduction regulator	5	5	1	L_02789	L_02852___5968	L_02986___15648	L_02856___34331	L_02834___25161
baeS	Signal transduction histidine-protein kinase BaeS	5	5	1	L_01644	L_01626___3394	L_01732___13016	L_01628___31751	L_01623___22618
nikR	Nickel-responsive regulator	5	5	1	L_00256	L_00238___496	L_00257___9950	L_00233___28840	L_00193___19617
group_2980	vancomycin high temperature exclusion protein	5	5	1	L_01558	L_01565___3261	L_01628___12800	L_01562___31609	L_01561___22484
yjcD_2	Putative permease YjcD	5	5	1	L_04030	L_04131___8661	L_04273___18352	L_04054___36855	L_04004___27624
ydgI	Putative arginine/ornithine antiporter	5	5	1	L_02069	L_02118___4412	L_02194___13974	L_02103___32737	L_02120___23647
group_2983	glmZ(sRNA)-inactivating NTPase	5	5	1	L_00528	L_00509___1053	L_00517___10483	L_00509___29410	L_00528___20325
dcuB	Anaerobic C4-dicarboxylate transporter DcuB	5	5	1	L_03969	L_04068___8526	L_04218___18234	L_03993___36724	L_03943___27493
hflK_2	Modulator of FtsH protease HflK	5	5	1	L_03916	L_03994___8370	L_04166___18122	L_03939___36608	L_03890___27379
serA	D-3-phosphoglycerate dehydrogenase	5	5	1	L_00854	L_00818___1706	L_00818___11119	L_00790___30001	L_00820___20940
cueR	HTH-type transcriptional regulator CueR	5	5	1	L_03225	L_03260___6824	L_03383___16480	L_03223___35106	L_03179___25888
rpoA	DNA-directed RNA polymerase subunit alpha	5	5	1	L_00444	L_00424___878	L_00434___10312	L_00418___29220	L_00439___20138
group_2989	putative kinase inhibitor protein	5	5	1	L_02904	L_02983___6243	L_03115___15918	L_02936___34502	L_02914___25332
group_299	VWA domain containing CoxE-like protein	5	5	1	L_01581	L_01589___3313	L_01651___12849	L_01585___31658	L_01584___22534
metF	5,10-methylenetetrahydrofolate reductase	5	5	1	L_04157	L_04256___8922	L_04400___18617	L_04181___37120	L_04129___27885
rpiA	Ribose-5-phosphate isomerase A	5	5	1	L_00853	L_00817___1704	L_00817___11117	L_00789___29999	L_00819___20938
cysB	HTH-type transcriptional regulator CysB	5	5	1	L_02391	L_02449___5110	L_02590___14805	L_02436___33438	L_02437___24316
rplT	50S ribosomal protein L20	5	5	1	L_01953	L_02004___4176	L_02080___13738	L_01989___32501	L_02003___23405
aat	Leucyl/phenylalanyl-tRNA--protein transferase	5	5	1	L_02757	L_02817___5893	L_02954___15580	L_02824___34262	L_02802___25092
uacT	Uric acid transporter UacT	5	5	1	L_00879	L_00843___1757	L_00843___11170	L_00815___30052	L_00844___20989
fadM	Long-chain acyl-CoA thioesterase FadM	5	5	1	L_03268	L_03320___6951	L_03426___16571	L_03266___35197	L_03222___25979
group_2997	hypothetical protein	5	5	1	L_03626	L_03756___7878	L_03896___17559	L_03667___36043	L_03658___26899
tsf	Elongation factor Ts	5	5	1	L_03506	L_03636___7622	L_03777___17304	L_03545___35782	L_03532___26630
adk	Adenylate kinase	5	5	1	L_03238	L_03273___6851	L_03396___16507	L_03236___35133	L_03192___25915
rhsC_2	Putative deoxyribonuclease RhsC	5	5	1	L_00132	L_00119___243	L_00133___9683	L_00114___28587	L_00342___19939
rplU	50S ribosomal protein L21	5	5	1	L_00547	L_00528___1093	L_00536___10523	L_00528___29450	L_00547___20365
crp	cAMP-activated global transcriptional regulator CRP	5	5	1	L_00381	L_00361___749	L_00385___10213	L_00355___29091	L_00376___20009
proB	Glutamate 5-kinase	5	5	1	L_03427	L_03472___7272	L_03586___16909	L_03468___35619	L_03447___26451
fabZ	3-hydroxyacyl-[acyl-carrier-protein] dehydratase FabZ	5	5	1	L_03495	L_03625___7598	L_03766___17280	L_03534___35758	L_03521___26606
yddM	putative HTH-type transcriptional regulator YddM	5	5	1	L_02206	L_02270___4733	L_02356___14317	L_02230___33007	L_02265___23954
cls	Cardiolipin synthase	5	5	1	L_02419	L_02474___5162	L_02614___14854	L_02461___33490	L_02462___24368
tomB	Hha toxicity modulator TomB	5	5	1	L_03251	L_03286___6879	L_03409___16535	L_03249___35161	L_03205___25943
rpmG	50S ribosomal protein L33	5	5	1	L_00086	L_00075___152	L_00089___9591	L_00070___28496	L_00064___19351
group_3008	CO2 /MG2 efflux protein ApaG	5	5	1	L_03620	L_03750___7866	L_03890___17547	L_03661___36031	L_03652___26887
hybB	putative Ni/Fe-hydrogenase 2 b-type cytochrome subunit	5	5	1	L_00729	L_00715___1490	L_00718___10908	L_00711___29835	L_00733___20756
group_301	hypothetical protein	5	5	1	L_01582	L_01590___3315	L_01652___12851	L_01586___31660	L_01585___22536
group_3010	hypothetical protein	5	5	1	L_02776	L_02839___5938	L_02973___15618	L_02843___34301	L_02821___25131
sspB	Stringent starvation protein B	5	5	1	L_00510	L_00491___1017	L_00500___10449	L_00485___29358	L_00505___20275
group_3012	hypothetical protein	5	5	1	L_03962	L_04062___8514	L_04212___18222	L_03987___36712	L_03937___27481
purR_1	HTH-type transcriptional repressor PurR	5	5	1	L_02013	L_02061___4293	L_02138___13857	L_02047___32620	L_02064___23530
yusV	putative siderophore transport system ATP-binding protein YusV	5	5	1	L_03109	L_03183___6661	L_03300___16304	L_03120___34887	L_03097___25715
group_3015	hypothetical protein	5	5	1	L_00382	L_00362___751	L_00386___10215	L_00356___29093	L_00377___20011
gcl	Glyoxylate carboligase	5	5	1	L_03206	L_03246___6796	L_03363___16439	L_03204___35067	L_03160___25849
arnE	putative 4-amino-4-deoxy-L-arabinose-phosphoundecaprenol flippase subunit ArnE	5	5	1	L_01445	L_01450___3014	L_01525___12578	L_01446___31362	L_01445___22235
narK	Nitrate/nitrite transporter NarK	5	5	1	L_02443	L_02500___5215	L_02638___14903	L_02487___33543	L_02490___24425
hldE	Bifunctional protein HldE	5	5	1	L_00678	L_00664___1379	L_00670___10805	L_00657___29718	L_00679___20639
group_302	hypothetical protein	5	5	1	L_01585	L_01593___3321	L_01656___12859	L_01589___31666	L_01588___22542
ispG	4-hydroxy-3-methylbut-2-en-1-yl diphosphate synthase	5	5	1	L_01212	L_01208___2506	L_01235___11973	L_01183___30808	L_01206___21730
pntB	NAD(P) transhydrogenase subunit beta	5	5	1	L_02072	L_02121___4419	L_02197___13981	L_02106___32744	L_02123___23654
pspB_1	Phage shock protein B	5	5	1	L_02358	L_02416___5042	L_02556___14735	L_02403___33370	L_02404___24248
glnH	Glutamine-binding periplasmic protein precursor	5	5	1	L_02866	L_02945___6162	L_03077___15837	L_02898___34421	L_02876___25251
dppC	Dipeptide transport system permease protein DppC	5	5	1	L_00190	L_00173___359	L_00192___9813	L_00168___28703	L_00286___19819
group_3025	L,D-transpeptidase catalytic domain	5	5	1	L_03447	L_03529___7389	L_03698___17137	L_03488___35660	L_03464___26486
def	Peptide deformylase	5	5	1	L_00453	L_00433___896	L_00443___10330	L_00427___29238	L_00448___20156
ymgF	Inner membrane protein YmgF	5	5	1	L_02503	L_02563___5348	L_02700___15035	L_02545___33667	L_02549___24551
ttdB	L( )-tartrate dehydratase subunit beta	5	5	1	L_00668	L_00654___1358	L_00660___10784	L_00647___29697	L_00669___20618
group_3029	pheromone autoinducer 2 transporter	5	5	1	L_01235	L_01231___2556	L_01258___12023	L_01206___30858	L_01229___21780
group_3030	aminoalkylphosphonic acid N-acetyltransferase	5	5	1	L_03999	L_04099___8589	L_04248___18295	L_04023___36785	L_03973___27554
malK	Maltose/maltodextrin import ATP-binding protein MalK	5	5	1	L_04063	L_04163___8728	L_04303___18415	L_04086___36922	L_04036___27691
uspA	Universal stress protein A	5	5	1	L_00242	L_00223___466	L_00246___9928	L_00218___28810	L_00235___19710
rhlE	ATP-dependent RNA helicase RhlE	5	5	1	L_02880	L_02959___6195	L_03091___15870	L_02912___34454	L_02890___25284
group_3034	hypothetical protein	5	5	1	L_03518	L_03648___7648	L_03788___17328	L_03557___35808	L_03544___26656
walR	Transcriptional regulatory protein WalR	5	5	1	L_04186	L_04288___8991	L_04478___18778	L_04209___37180	L_04157___27945
group_3036	hypothetical protein	5	5	1	L_04035	L_04135___8669	L_04277___18360	L_04058___36863	L_04008___27632
hisM	Histidine transport system permease protein HisM	5	5	1	L_01397	L_01403___2920	L_01478___12484	L_01395___31260	L_01394___22133
gadA	Glutamate decarboxylase alpha	5	5	1	L_00219	L_00200___416	L_00220___9872	L_00194___28758	L_00258___19760
rlmH	Ribosomal RNA large subunit methyltransferase H	5	5	1	L_03057	L_03135___6561	L_03252___16204	L_03071___34785	L_03049___25615
phoU	Phosphate-specific transport system accessory protein PhoU	5	5	1	L_04396	L_04472___9366	L_04673___19178	L_04396___37562	L_04336___28311
ugpB	sn-glycerol-3-phosphate-binding periplasmic protein UgpB precursor	5	5	1	L_00284	L_00266___555	L_00287___10013	L_00261___28899	L_00165___19557
amiC	N-acetylmuramoyl-L-alanine amidase AmiC precursor	5	5	1	L_00936	L_00926___1925	L_00922___11330	L_00886___30196	L_00921___21144
wzb	Low molecular weight protein-tyrosine-phosphatase wzb	5	5	1	L_01663	L_01645___3434	L_01751___13056	L_01646___31790	L_01639___22652
group_3044	hypothetical protein	5	5	1	L_02320	L_02378___4963	L_02517___14654	L_02364___33289	L_02366___24169
group_3045	hypothetical protein	5	5	1	L_00922	L_00912___1896	L_00908___11301	L_00872___30167	L_00907___21115
puuR	HTH-type transcriptional regulator PuuR	5	5	1	L_02364	L_02422___5054	L_02562___14747	L_02409___33382	L_02410___24260
rpsA	30S ribosomal protein S1	5	5	1	L_02731	L_02791___5840	L_02928___15527	L_02798___34209	L_02776___25039
menB	1,4-Dihydroxy-2-naphthoyl-CoA synthase	5	5	1	L_01440	L_01445___3004	L_01520___12568	L_01441___31352	L_01440___22225
group_3049	hypothetical protein	5	5	1	L_03556	L_03686___7734	L_03826___17415	L_03595___35895	L_03588___26755
lrp_1	Leucine-responsive regulatory protein	5	5	1	L_02753	L_02813___5885	L_02950___15572	L_02820___34254	L_02798___25084
tktA	Transketolase 1	5	5	1	L_00833	L_00797___1663	L_00792___11066	L_00769___29958	L_00798___20895
rnfA	Electron transport complex protein RnfA	5	5	1	L_02046	L_02094___4363	L_02171___13927	L_02080___32690	L_02097___23600
ssuE	FMN reductase (NADPH)	5	5	1	L_02705	L_02765___5785	L_02902___15472	L_02772___34154	L_02750___24984
rhtB	Homoserine/homoserine lactone efflux protein	5	5	1	L_04293	L_04376___9168	L_04573___18970	L_04299___37362	L_04248___28130
dmsB_1	Anaerobic dimethyl sulfoxide reductase chain B	5	5	1	L_02085	L_02134___4447	L_02210___14009	L_02119___32772	L_02136___23682
cysG	Siroheme synthase	5	5	1	L_00370	L_00350___726	L_00374___10190	L_00344___29068	L_00365___19986
fabD	Malonyl CoA-acyl carrier protein transacylase	5	5	1	L_02558	L_02613___5454	L_02752___15145	L_02620___33823	L_02602___24663
mlaF	putative phospholipid import ATP-binding protein MlaF	5	5	1	L_00538	L_00519___1074	L_00527___10504	L_00519___29431	L_00538___20346
efp	Elongation factor P	5	5	1	L_03943	L_04023___8434	L_04193___18182	L_03968___36672	L_03919___27443
oppB	Oligopeptide transport system permease protein OppB	5	5	1	L_02424	L_02479___5172	L_02619___14864	L_02466___33500	L_02467___24378
mdtI	Spermidine export protein MdtI	5	5	1	L_02075	L_02124___4425	L_02200___13987	L_02109___32750	L_02126___23660
dpiA	Transcriptional regulatory protein DpiA	5	5	1	L_03072	L_03150___6592	L_03267___16235	L_03087___34818	L_03064___25646
lrp_2	Leucine-responsive regulatory protein	5	5	1	L_03264	L_03299___6907	L_03422___16563	L_03262___35189	L_03218___25971
mazE	Antitoxin MazE	5	5	1	L_00977	L_00960___1995	L_00989___11468	L_00920___30266	L_00955___21214
ppsR	Phosphoenolpyruvate synthase regulatory protein	5	5	1	L_01966	L_02016___4201	L_02092___13763	L_02001___32526	L_02015___23430
dadA	D-amino acid dehydrogenase small subunit	5	5	1	L_02482	L_02539___5296	L_02678___14987	L_02525___33623	L_02529___24507
cyoD	Cytochrome bo(3) ubiquinol oxidase subunit 4	5	5	1	L_03284	L_03334___6981	L_03440___16601	L_03280___35227	L_03236___26009
group_3068	hypothetical protein	5	5	1	L_04217	L_04317___9049	L_04510___18842	L_04238___37238	L_04187___28006
tatC	Sec-independent protein translocase protein TatC	5	5	1	L_04264	L_04362___9140	L_04559___18942	L_04285___37334	L_04234___28102
rpsU	30S ribosomal protein S21	5	5	1	L_00665	L_00651___1352	L_00657___10778	L_00644___29691	L_00666___20612
group_3071	hypothetical protein	5	5	1	L_00703	L_00689___1433	L_00695___10858	L_00684___29776	L_00706___20697
group_3072	hypothetical protein	5	5	1	L_02475	L_02532___5281	L_02670___14970	L_02517___33606	L_02522___24492
soxS	Regulatory protein SoxS	5	5	1	L_04032	L_04133___8665	L_04275___18356	L_04056___36859	L_04006___27628
orn	Oligoribonuclease	5	5	1	L_03928	L_04006___8395	L_04178___18147	L_03951___36633	L_03902___27404
ccmE	Cytochrome c-type biogenesis protein CcmE	5	5	1	L_01506	L_01512___3149	L_01576___12691	L_01509___31498	L_01509___22374
group_3076	hypothetical protein	5	5	1	L_00201	L_00182___377	L_00202___9833	L_00176___28719	L_00277___19801
group_3077	Curli production assembly/transport component CsgG	5	5	1	L_02611	L_02666___5569	L_02805___15260	L_02673___33938	L_02654___24774
group_3078	phage T7 F exclusion suppressor FxsA	5	5	1	L_03950	L_04030___8449	L_04200___18197	L_03975___36687	L_03926___27458
rplV	50S ribosomal protein L22	5	5	1	L_00424	L_00404___838	L_00414___10272	L_00398___29180	L_00419___20098
folP	Dihydropteroate synthase	5	5	1	L_00556	L_00537___1112	L_00545___10542	L_00537___29469	L_00556___20384
secM	Secretion monitor precursor	5	5	1	L_03576	L_03706___7775	L_03846___17456	L_03615___35936	L_03608___26796
hybE	Hydrogenase-2 operon protein HybE	5	5	1	L_00732	L_00718___1496	L_00721___10914	L_00714___29841	L_00736___20762
bioB	Biotin synthase	5	5	1	L_02902	L_02981___6239	L_03113___15914	L_02934___34498	L_02912___25328
group_3084	hypothetical protein	5	5	1	L_01258	L_01254___2602	L_01282___12071	L_01228___30902	L_01252___21826
trmB	tRNA (guanine-N(7)-)-methyltransferase	5	5	1	L_00810	L_00774___1613	L_00768___11013	L_00746___29908	L_00775___20845
iscA_1	Iron-binding protein IscA	5	5	1	L_01199	L_01195___2479	L_01222___11946	L_01170___30781	L_01193___21703
trpGD	Bifunctional protein TrpGD	5	5	1	L_02405	L_02460___5133	L_02600___14825	L_02447___33461	L_02448___24339
zntB	Zinc transport protein ZntB	5	5	1	L_02321	L_02379___4965	L_02518___14656	L_02365___33291	L_02367___24171
group_3089	transcriptional regulator BolA	5	5	1	L_03278	L_03328___6968	L_03434___16588	L_03274___35214	L_03230___25996
group_3090	hypothetical protein	5	5	1	L_01214	L_01210___2510	L_01237___11977	L_01185___30812	L_01208___21734
mepS_1	Murein DD-endopeptidase MepS/Murein LD-carboxypeptidase precursor	5	5	1	L_01526	L_01532___3192	L_01596___12733	L_01530___31542	L_01529___22417
group_3092	hypothetical protein	5	5	1	L_01841	L_01891___3941	L_01969___13507	L_01880___32274	L_01888___23166
group_3093	hypothetical protein	5	5	1	L_00292	L_00274___574	L_00295___10032	L_00269___28918	L_00157___19539
rpsK	30S ribosomal protein S11	5	5	1	L_00442	L_00422___874	L_00432___10308	L_00416___29216	L_00437___20134
dgkA	Diacylglycerol kinase	5	5	1	L_04054	L_04154___8708	L_04294___18395	L_04077___36902	L_04027___27671
rspA	Starvation-sensing protein RspA	5	5	1	L_02093	L_02142___4466	L_02218___14028	L_02127___32791	L_02144___23701
yfhL	putative ferredoxin-like protein YfhL	5	5	1	L_01163	L_01161___2409	L_01188___11876	L_01136___30711	L_01159___21633
rplB	50S ribosomal protein L2	5	5	1	L_00422	L_00402___834	L_00412___10268	L_00396___29176	L_00417___20094
mukE	Chromosome partition protein MukE	5	5	1	L_02719	L_02779___5816	L_02916___15503	L_02786___34185	L_02764___25015
mntS	Small protein MntS	5	5	1	L_02861	L_02940___6151	L_03072___15826	L_02893___34410	L_02871___25240
group_3101	hypothetical protein	5	5	1	L_00632	L_00614___1271	L_00621___10699	L_00611___29622	L_00633___20543
fdoG_1	Formate dehydrogenase-O major subunit precursor	5	5	1	L_04205	L_04306___9027	L_04496___18814	L_04227___37216	L_04176___27984
group_3103	translocation protein TolB	5	5	1	L_02952	L_03034___6351	L_03148___15989	L_02969___34573	L_02947___25403
nuoM	NADH-quinone oxidoreductase subunit M	5	5	1	L_01428	L_01434___2982	L_01509___12546	L_01426___31322	L_01425___22195
ppx	Exopolyphosphatase	5	5	1	L_01226	L_01222___2537	L_01249___12004	L_01197___30839	L_01220___21761
cnu	OriC-binding nucleoid-associated protein	5	5	1	L_02048	L_02096___4367	L_02173___13931	L_02082___32694	L_02099___23604
group_3107	Integral membrane protein TerC family protein	5	5	1	L_00920	L_00910___1892	L_00906___11297	L_00870___30163	L_00905___21111
ypdA	Sensor histidine kinase YpdA	5	5	1	L_01337	L_01346___2794	L_01361___12237	L_01322___31099	L_01337___22005
group_3109	YhhN-like protein	5	5	1	L_00269	L_00251___523	L_00270___9977	L_00246___28867	L_00180___19590
atpD	ATP synthase subunit beta	5	5	1	L_04388	L_04464___9349	L_04661___19150	L_04388___37545	L_04328___28294
htrB_2	Lipid A biosynthesis lauroyl acyltransferase	5	5	1	L_02595	L_02650___5532	L_02789___15223	L_02657___33901	L_02639___24741
iclR	Acetate operon repressor	5	5	1	L_04081	L_04181___8769	L_04324___18462	L_04104___36963	L_04054___27732
mnmA	tRNA-specific 2-thiouridylase MnmA	5	5	1	L_02514	L_02574___5370	L_02711___15057	L_02579___33735	L_02561___24575
rpmA	50S ribosomal protein L27	5	5	1	L_00548	L_00529___1095	L_00537___10525	L_00529___29452	L_00548___20367
mgsA	Methylglyoxal synthase	5	5	1	L_02679	L_02738___5726	L_02876___15415	L_02746___34097	L_02724___24927
iraP	Anti-adapter protein IraP	5	5	1	L_03335	L_03380___7077	L_03488___16701	L_03326___35323	L_03282___26105
dmsD	Tat proofreading chaperone DmsD	5	5	1	L_02083	L_02132___4443	L_02208___14005	L_02117___32768	L_02134___23678
pyrB	Aspartate carbamoyltransferase catalytic chain	5	5	1	L_03845	L_03920___8214	L_04096___17975	L_03870___36464	L_03815___27221
arnD	putative 4-deoxy-4-formamido-L-arabinose-phosphoundecaprenol deformylase ArnD	5	5	1	L_01447	L_01452___3018	L_01527___12582	L_01448___31366	L_01447___22239
focA_2	putative formate transporter 1	5	5	1	L_02738	L_02798___5854	L_02935___15541	L_02805___34223	L_02783___25053
zapA	Cell division protein ZapA	5	5	1	L_00856	L_00820___1710	L_00820___11123	L_00792___30005	L_00822___20944
skp	Chaperone protein Skp precursor	5	5	1	L_03497	L_03627___7602	L_03768___17284	L_03536___35762	L_03523___26610
epd	D-erythrose-4-phosphate dehydrogenase	5	5	1	L_00840	L_00804___1677	L_00804___11090	L_00776___29972	L_00805___20909
ygaV	putative HTH-type transcriptional regulator YgaV	5	5	1	L_01091	L_01079___2240	L_01115___11726	L_01038___30508	L_01071___21452
gmd	GDP-mannose 4,6-dehydratase	5	5	1	L_01671	L_01653___3450	L_01759___13072	L_01654___31806	L_01647___22668
hflK_1	Modulator of FtsH protease HflK	5	5	1	L_03223	L_03258___6820	L_03381___16476	L_03221___35102	L_03177___25884
rpsP	30S ribosomal protein S16	5	5	1	L_01118	L_01116___2316	L_01143___11783	L_01091___30618	L_01112___21536
hupB	DNA-binding protein HU-beta	5	5	1	L_03271	L_03323___6958	L_03429___16578	L_03269___35204	L_03225___25986
argB	Acetylglutamate kinase	5	5	1	L_04140	L_04239___8887	L_04383___18582	L_04164___37085	L_04111___27848
alaE	L-alanine exporter AlaE	5	5	1	L_01088	L_01076___2234	L_01112___11720	L_01035___30502	L_01068___21446
group_3131	hypothetical protein	5	5	1	L_02291	L_02372___4949	L_02448___14513	L_02330___33219	L_02360___24155
nuoB	NADH-quinone oxidoreductase subunit B	5	5	1	L_01418	L_01424___2962	L_01499___12526	L_01416___31302	L_01415___22175
uspB	Universal stress protein B	5	5	1	L_00243	L_00224___468	L_00247___9930	L_00219___28812	L_00234___19708
bamD	Outer membrane protein assembly factor BamD precursor	5	5	1	L_01130	L_01128___2341	L_01155___11808	L_01103___30643	L_01124___21561
rplS	50S ribosomal protein L19	5	5	1	L_01121	L_01119___2322	L_01146___11789	L_01094___30624	L_01115___21542
tesB	Acyl-CoA thioesterase 2	5	5	1	L_03259	L_03294___6896	L_03417___16552	L_03257___35178	L_03213___25960
sapB	Peptide transport system permease protein SapB	5	5	1	L_02370	L_02428___5067	L_02568___14760	L_02415___33395	L_02416___24273
mtnN	5'-methylthioadenosine/S-adenosylhomocysteine nucleosidase	5	5	1	L_03516	L_03646___7643	L_03786___17323	L_03555___35803	L_03542___26651
ilvM	Acetolactate synthase isozyme 2 small subunit	5	5	1	L_04350	L_04430___9280	L_04628___19084	L_04353___37474	L_04302___28242
group_3140	hypothetical protein	5	5	1	L_03891	L_03969___8318	L_04140___18068	L_03914___36556	L_03865___27327
narL_2	Nitrate/nitrite response regulator protein NarL	5	5	1	L_02446	L_02503___5221	L_02641___14909	L_02490___33549	L_02493___24431
pgaB	Poly-beta-1,6-N-acetyl-D-glucosamine N-deacetylase precursor	5	5	1	L_02621	L_02678___5595	L_02817___15286	L_02685___33964	L_02666___24800
tolC	Outer membrane protein TolC precursor	5	5	1	L_00693	L_00679___1412	L_00685___10837	L_00674___29755	L_00695___20674
hupA	DNA-binding protein HU-alpha	5	5	1	L_04099	L_04199___8806	L_04342___18499	L_04123___37002	L_04071___27767
nrdR	Transcriptional repressor NrdR	5	5	1	L_03303	L_03350___7013	L_03459___16639	L_03296___35259	L_03252___26041
wrbA	NAD(P)H dehydrogenase (quinone)	5	5	1	L_02639	L_02696___5633	L_02835___15324	L_02704___34004	L_02684___24838
group_3147	hypothetical protein	5	5	1	L_00811	L_00775___1615	L_00769___11015	L_00747___29910	L_00776___20847
truB	tRNA pseudouridine synthase B	5	5	1	L_00567	L_00548___1134	L_00556___10564	L_00548___29491	L_00567___20406
group_3149	preprotein translocase subunit YajC	5	5	1	L_03309	L_03356___7027	L_03465___16653	L_03302___35273	L_03258___26055
adhE_2	Aldehyde-alcohol dehydrogenase	5	5	1	L_02429	L_02484___5183	L_02624___14875	L_02471___33511	L_02474___24393
ebgC	Evolved beta-galactosidase subunit beta	5	5	1	L_00653	L_00639___1328	L_00645___10754	L_00632___29667	L_00654___20588
rpsO	30S ribosomal protein S15	5	5	1	L_00568	L_00549___1136	L_00557___10566	L_00549___29493	L_00568___20408
group_3153	hypothetical protein	5	5	1	L_01124	L_01122___2328	L_01149___11795	L_01097___30630	L_01118___21548
gpmA	2,3-bisphosphoglycerate-dependent phosphoglycerate mutase	5	5	1	L_02937	L_03019___6318	L_03133___15956	L_02954___34540	L_02932___25370
group_3155	hypothetical protein	5	5	1	L_01224	L_01220___2533	L_01247___12000	L_01195___30835	L_01218___21757
rplA	50S ribosomal protein L1	5	5	1	L_04116	L_04215___8838	L_04358___18531	L_04140___37036	L_04087___27799
sdaA	L-serine dehydratase 1	5	5	1	L_01852	L_01905___3970	L_01980___13530	L_01891___32297	L_01902___23195
nagD	Ribonucleotide monophosphatase NagD	5	5	1	L_03020	L_03100___6490	L_03216___16131	L_03036___34714	L_03015___25546
dinI	DNA-damage-inducible protein I	5	5	1	L_02588	L_02643___5517	L_02782___15208	L_02650___33886	L_02632___24726
erpA	Iron-sulfur cluster insertion protein ErpA	5	5	1	L_03519	L_03649___7650	L_03789___17330	L_03558___35810	L_03545___26658
ydcO	Inner membrane protein YdcO	5	5	1	L_02252	L_02319___4835	L_02400___14409	L_02274___33099	L_02312___24052
group_3162	tetratricopeptide repeat protein	5	5	1	L_02383	L_02441___5094	L_02583___14791	L_02428___33422	L_02429___24300
ribA	GTP cyclohydrolase-2	5	5	1	L_02386	L_02444___5100	L_02586___14797	L_02431___33428	L_02432___24306
ytfE	Iron-sulfur cluster repair protein YtfE	5	5	1	L_03876	L_03951___8281	L_04129___18046	L_03904___36536	L_03848___27292
ptsH	Phosphocarrier protein HPr	5	5	1	L_01306	L_01313___2726	L_01330___12173	L_01286___31024	L_01301___21930
group_3166	hypothetical protein	5	5	1	L_01416	L_01422___2958	L_01497___12522	L_01414___31298	L_01413___22171
aceA	Isocitrate lyase	5	5	1	L_04085	L_04184___8775	L_04327___18468	L_04107___36969	L_04057___27738
holE	DNA polymerase III subunit theta	5	5	1	L_01824	L_01874___3904	L_01952___13470	L_01863___32237	L_01871___23129
rplD	50S ribosomal protein L4	5	5	1	L_00420	L_00400___830	L_00410___10264	L_00394___29172	L_00415___20090
ccmC	Heme exporter protein C	5	5	1	L_01504	L_01510___3145	L_01574___12687	L_01507___31494	L_01507___22370
mglC	Galactoside transport system permease protein MglC	5	5	1	L_01554	L_01561___3253	L_01624___12792	L_01558___31601	L_01557___22476
dkgA	2,5-diketo-D-gluconic acid reductase A	5	5	1	L_00714	L_00700___1459	L_00704___10879	L_00695___29802	L_00717___20723
acrZ	Multidrug efflux pump accessory protein AcrZ	5	5	1	L_02930	L_03012___6304	L_03126___15942	L_02947___34526	L_02925___25356
pdxY	Pyridoxamine kinase	5	5	1	L_02036	L_02084___4342	L_02161___13906	L_02070___32669	L_02087___23579
nusB	N utilization substance protein B	5	5	1	L_03300	L_03347___7007	L_03456___16633	L_03293___35253	L_03249___26035
lgt	Prolipoprotein diacylglyceryl transferase	5	5	1	L_00925	L_00915___1902	L_00911___11307	L_00875___30173	L_00910___21121
maa	Maltose O-acetyltransferase	5	5	1	L_03253	L_03288___6883	L_03411___16539	L_03251___35165	L_03207___25947
gsiC	Glutathione transport system permease protein GsiC	5	5	1	L_02846	L_02923___6115	L_03056___15792	L_02878___34378	L_02856___25208
eutD	Ethanolamine utilization protein EutD	5	5	1	L_01273	L_01269___2633	L_01297___12102	L_01243___30933	L_01267___21857
group_3180	hypothetical protein	5	5	1	L_00857	L_00821___1712	L_00821___11125	L_00793___30007	L_00823___20946
iscS	Cysteine desulfurase	5	5	1	L_01197	L_01193___2475	L_01220___11942	L_01168___30777	L_01191___21699
kdsD	Arabinose 5-phosphate isomerase KdsD	5	5	1	L_00536	L_00517___1070	L_00525___10500	L_00517___29427	L_00536___20342
group_3183	chemotaxis regulator CheZ	5	5	1	L_01783	L_01832___3817	L_01910___13383	L_01822___32152	L_01829___23042
dctR	HTH-type transcriptional regulator DctR	5	5	1	L_00230	L_00211___441	L_00232___9899	L_00205___28783	L_00247___19735
tdcB	L-threonine dehydratase catabolic TdcB	5	5	1	L_00615	L_00597___1237	L_00604___10665	L_00594___29588	L_00616___20509
yjdC	HTH-type transcriptional regulator YjdC	5	5	1	L_03955	L_04035___8460	L_04205___18208	L_03980___36698	L_03931___27469
group_3187	hypothetical protein	5	5	1	L_00265	L_00247___515	L_00266___9969	L_00242___28859	L_00184___19598
malG	Maltose transport system permease protein MalG	5	5	1	L_04067	L_04167___8737	L_04307___18424	L_04090___36931	L_04040___27700
gcvA_1	Glycine cleavage system transcriptional activator	5	5	1	L_00945	L_00935___1945	L_00964___11418	L_00895___30216	L_00930___21164
yheS_2	putative ABC transporter ATP-binding protein YheS	5	5	1	L_02857	L_02936___6142	L_03068___15817	L_02889___34401	L_02867___25231
flgJ	Peptidoglycan hydrolase FlgJ	5	5	1	L_02568	L_02623___5474	L_02762___15165	L_02630___33843	L_02612___24683
rplP	50S ribosomal protein L16	5	5	1	L_00426	L_00406___842	L_00416___10276	L_00400___29184	L_00421___20102
mraY	Phospho-N-acetylmuramoyl-pentapeptide-transferase	5	5	1	L_03586	L_03716___7795	L_03856___17476	L_03625___35956	L_03618___26816
rpoE	ECF RNA polymerase sigma-E factor	5	5	1	L_01152	L_01150___2386	L_01177___11853	L_01125___30688	L_01146___21606
cra	Catabolite repressor/activator	5	5	1	L_03593	L_03723___7809	L_03863___17490	L_03632___35970	L_03625___26830
yhbY	RNA-binding protein YhbY	5	5	1	L_00553	L_00534___1106	L_00542___10536	L_00534___29463	L_00553___20378
otsA	Alpha,alpha-trehalose-phosphate synthase [UDP-forming]	5	5	1	L_01770	L_01819___3791	L_01897___13357	L_01807___32122	L_01816___23016
liaS	Sensor histidine kinase LiaS	5	5	1	L_00035	L_00031___62	L_00035___9479	L_00037___28428	L_00031___19283
fimA_4	Type-1 fimbrial protein, A chain precursor	5	5	1	L_03184	L_03222___6747	L_03341___16394	L_03182___35022	L_03138___25804
group_3200	hypothetical protein	5	5	1	L_01409	L_01415___2944	L_01490___12508	L_01407___31284	L_01406___22157
group_3201	biofilm formation regulatory protein BssR	5	5	1	L_02841	L_02916___6101	L_03051___15782	L_02873___34368	L_02851___25198
kdsA	2-dehydro-3-deoxyphosphooctonate aldolase	5	5	1	L_02455	L_02512___5239	L_02650___14928	L_02497___33564	L_02502___24450
mtlA_2	PTS system mannitol-specific EIICBA component	5	5	1	L_00835	L_00799___1667	L_00794___11070	L_00771___29962	L_00800___20899
group_3204	efflux system membrane protein	5	5	1	L_00496	L_00477___987	L_00486___10419	L_00471___29328	L_00491___20245
purA	Adenylosuccinate synthetase	5	5	1	L_03913	L_03991___8364	L_04163___18116	L_03936___36602	L_03887___27373
nrdH	Glutaredoxin-like protein NrdH	5	5	1	L_01085	L_01073___2228	L_01109___11714	L_01032___30496	L_01065___21440
oppC	Oligopeptide transport system permease protein OppC	5	5	1	L_02423	L_02478___5170	L_02618___14862	L_02465___33498	L_02466___24376
dnaN	DNA polymerase III subunit beta	5	5	1	L_00002	L_00002___3	L_00002___9412	L_00002___28357	L_00002___19224
minD_2	Septum site-determining protein MinD	5	5	1	L_02497	L_02554___5328	L_02693___15019	L_02539___33653	L_02543___24537
dmsB_2	Anaerobic dimethyl sulfoxide reductase chain B	5	5	1	L_02747	L_02807___5872	L_02944___15559	L_02814___34241	L_02792___25071
sdhA	Succinate dehydrogenase flavoprotein subunit	5	5	1	L_02969	L_03051___6385	L_03165___16023	L_02986___34607	L_02964___25437
udk	Uridine kinase	5	5	1	L_01658	L_01640___3423	L_01744___13041	L_01641___31779	L_01634___22641
minE	Cell division topological specificity factor	5	5	1	L_02498	L_02555___5330	L_02694___15021	L_02540___33655	L_02544___24539
nfuA	Fe/S biogenesis protein NfuA	5	5	1	L_00322	L_00305___636	L_00326___10094	L_00299___28978	L_00129___19483
ybjO	Inner membrane protein YbjO	5	5	1	L_02784	L_02847___5957	L_02981___15637	L_02851___34320	L_02829___25150
group_3216	phi X174 lysis protein	5	5	1	L_00391	L_00371___769	L_00395___10233	L_00365___29111	L_00386___20029
group_3217	SCP-2 sterol transfer family protein	5	5	1	L_04268	L_04366___9148	L_04563___18950	L_04289___37342	L_04238___28110
uspD	Universal stress protein D	5	5	1	L_04176	L_04278___8968	L_04423___18665	L_04199___37157	L_04147___27922
group_3219	putative S-adenosyl-L-methionine-dependent methyltransferase	5	5	1	L_02721	L_02781___5820	L_02918___15507	L_02788___34189	L_02766___25019
group_322	hypothetical protein	5	5	1	L_01653	L_01633___3409	L_01738___13028	L_01635___31766	L_01628___22628
sixA	Phosphohistidine phosphatase SixA	5	5	1	L_01365	L_01371___2848	L_01446___12411	L_01362___31184	L_01362___22059
ispU	Ditrans,polycis-undecaprenyl-diphosphate synthase ((2E,6E)-farnesyl-diphosphate specific)	5	5	1	L_03502	L_03632___7614	L_03773___17296	L_03541___35774	L_03528___26622
group_3222	regulatory protein AmpE	5	5	1	L_03564	L_03694___7751	L_03834___17432	L_03603___35912	L_03596___26772
group_3223	hypothetical protein	5	5	1	L_01874	L_01924___4008	L_02000___13570	L_01910___32335	L_01921___23233
lexA_2	LexA repressor	5	5	1	L_04053	L_04153___8706	L_04293___18393	L_04076___36900	L_04026___27669
ihfA	Integration host factor subunit alpha	5	5	1	L_01956	L_02007___4182	L_02083___13744	L_01992___32507	L_02006___23411
group_3226	hypothetical protein	5	5	1	L_03736	L_03865___8103	L_04000___17774	L_03760___36235	L_03765___27120
yhaH	Inner membrane protein YhaH	5	5	1	L_00627	L_00609___1261	L_00616___10689	L_00606___29612	L_00628___20533
gshB	Glutathione synthetase	5	5	1	L_00823	L_00787___1642	L_00781___11042	L_00759___29937	L_00788___20874
group_3229	hypothetical protein	5	5	1	L_02024	L_02072___4316	L_02149___13880	L_02058___32643	L_02075___23553
alkA	DNA-3-methyladenine glycosylase 2	5	5	1	L_01656	L_01638___3419	L_01742___13037	L_01639___31775	L_01632___22637
gntK_1	Thermoresistant gluconokinase	5	5	1	L_00299	L_00282___590	L_00302___10046	L_00278___28936	L_00150___19525
yceF	Maf-like protein YceF	5	5	1	L_02563	L_02618___5464	L_02757___15155	L_02625___33833	L_02607___24673
bamA	Outer membrane protein assembly factor BamA precursor	5	5	1	L_03498	L_03628___7605	L_03769___17287	L_03537___35765	L_03524___26613
atpI	ATP synthase protein I	5	5	1	L_04381	L_04457___9335	L_04654___19136	L_04381___37531	L_04321___28280
pflA	Pyruvate formate-lyase 1-activating enzyme	5	5	1	L_02740	L_02800___5858	L_02937___15545	L_02807___34227	L_02785___25057
yjcH	Inner membrane protein YjcH	5	5	1	L_04026	L_04126___8650	L_04269___18343	L_04050___36846	L_04000___27615
dmsC_1	Anaerobic dimethyl sulfoxide reductase chain C	5	5	1	L_02084	L_02133___4445	L_02209___14007	L_02118___32770	L_02135___23680
rplQ	50S ribosomal protein L17	5	5	1	L_00445	L_00425___880	L_00435___10314	L_00419___29222	L_00440___20140
tesA	Acyl-CoA thioesterase I precursor	5	5	1	L_03218	L_03253___6810	L_03376___16466	L_03216___35092	L_03172___25874
fabI	Enoyl-[acyl-carrier-protein] reductase [NADH] FabI	5	5	1	L_02374	L_02432___5075	L_02573___14770	L_02419___33403	L_02420___24281
gmm	GDP-mannose mannosyl hydrolase	5	5	1	L_01673	L_01655___3454	L_01761___13076	L_01656___31810	L_01649___22672
fdx	2Fe-2S ferredoxin	5	5	1	L_01202	L_01198___2485	L_01225___11952	L_01173___30787	L_01196___21709
galU	UTP--glucose-1-phosphate uridylyltransferase	5	5	1	L_02432	L_02489___5193	L_02627___14881	L_02476___33521	L_02479___24403
metK	S-adenosylmethionine synthase	5	5	1	L_00828	L_00792___1653	L_00786___11053	L_00764___29948	L_00793___20885
yohK	Inner membrane protein YohK	5	5	1	L_01560	L_01567___3265	L_01630___12804	L_01564___31613	L_01563___22488
group_3244	hypothetical protein	5	5	1	L_01796	L_01845___3845	L_01923___13411	L_01835___32180	L_01842___23070
cspD	Cold shock-like protein CspD	5	5	1	L_02762	L_02825___5910	L_02959___15590	L_02829___34272	L_02807___25102
group_3246	hypothetical protein	5	5	1	L_02725	L_02785___5828	L_02922___15515	L_02792___34197	L_02770___25027
mreD	Rod shape-determining protein MreD	5	5	1	L_00490	L_00471___975	L_00480___10407	L_00465___29316	L_00485___20233
group_3248	hypothetical protein	5	5	1	L_03856	L_03931___8237	L_04107___17998	L_03881___36486	L_03826___27244
group_3249	hypothetical protein	5	5	1	L_00688	L_00674___1402	L_00680___10827	L_00669___29745	L_00690___20664
ybhS	Inner membrane transport permease YbhS	5	5	1	L_02884	L_02963___6203	L_03095___15878	L_02916___34462	L_02894___25292
dnaC	DNA replication protein DnaC	5	5	1	L_03716	L_03846___8064	L_03981___17735	L_03752___36218	L_03746___27081
rplC	50S ribosomal protein L3	5	5	1	L_00419	L_00399___828	L_00409___10262	L_00393___29170	L_00414___20088
eutK	Ethanolamine utilization protein EutK precursor	5	5	1	L_01284	L_01291___2677	L_01308___12124	L_01263___30973	L_01278___21879
group_3254	hypothetical protein	5	5	1	L_00389	L_00369___765	L_00393___10229	L_00363___29107	L_00384___20025
dsbA	Thiol:disulfide interchange protein DsbA precursor	5	5	1	L_04244	L_04342___9099	L_04538___18899	L_04265___37293	L_04214___28061
group_3256	translation initiation factor Sui1	5	5	1	L_02381	L_02439___5090	L_02581___14787	L_02426___33418	L_02427___24296
miaB	(Dimethylallyl)adenosine tRNA methylthiotransferase MiaB	5	5	1	L_03030	L_03110___6510	L_03226___16151	L_03046___34734	L_03025___25566
ispF	2-C-methyl-D-erythritol 2,4-cyclodiphosphate synthase	5	5	1	L_01011	L_00998___2076	L_01027___11548	L_00957___30344	L_00987___21282
tgt	Queuine tRNA-ribosyltransferase	5	5	1	L_03310	L_03357___7029	L_03466___16655	L_03303___35275	L_03259___26057
ddpD_2	putative D,D-dipeptide transport ATP-binding protein DdpD	5	5	1	L_02372	L_02430___5071	L_02570___14764	L_02417___33399	L_02418___24277
yehT	Transcriptional regulatory protein YehT	5	5	1	L_01577	L_01584___3302	L_01647___12840	L_01581___31649	L_01580___22525
degP	Periplasmic serine endoprotease DegP precursor	5	5	1	L_03514	L_03644___7638	L_03784___17318	L_03553___35798	L_03540___26646
group_3263	hypothetical protein	5	5	1	L_01812	L_01861___3877	L_01940___13445	L_01851___32212	L_01859___23104
ypjD	Inner membrane protein YpjD	5	5	1	L_01116	L_01114___2312	L_01141___11779	L_01089___30614	L_01110___21532
group_3265	Putative neutral zinc metallopeptidase	5	5	1	L_01255	L_01251___2596	L_01279___12065	L_01225___30896	L_01249___21820
group_3266	hypothetical protein	5	5	1	L_03306	L_03353___7021	L_03462___16647	L_03299___35267	L_03255___26049
group_3267	hypothetical protein	5	5	1	L_03337	L_03382___7081	L_03490___16705	L_03328___35327	L_03284___26109
group_3268	hypothetical protein	5	5	1	L_01321	L_01328___2756	L_01345___12203	L_01304___31061	L_01319___21967
pcm	Protein-L-isoaspartate O-methyltransferase	5	5	1	L_01014	L_01001___2082	L_01030___11554	L_00960___30350	L_00990___21288
group_327	Glycosyltransferase family 9 (heptosyltransferase)	5	5	1	L_01737	L_01734___3616	L_01816___13189	L_01727___31956	L_01732___22842
zntR	HTH-type transcriptional regulator ZntR	5	5	1	L_00447	L_00427___884	L_00437___10318	L_00421___29226	L_00442___20144
fdoI	Formate dehydrogenase, cytochrome b556(fdo) subunit	5	5	1	L_04208	L_04309___9033	L_04499___18820	L_04230___37222	L_04179___27990
fabA	3-hydroxydecanoyl-[acyl-carrier-protein] dehydratase	5	5	1	L_02688	L_02747___5745	L_02885___15434	L_02755___34116	L_02733___24946
rimK	Ribosomal protein S6 modification protein	5	5	1	L_02790	L_02853___5970	L_02987___15650	L_02857___34333	L_02835___25163
pnuC	Nicotinamide riboside transporter PnuC	5	5	1	L_02941	L_03023___6327	L_03137___15965	L_02958___34549	L_02936___25379
osmY_1	Osmotically-inducible protein Y precursor	5	5	1	L_00583	L_00564___1166	L_00572___10596	L_00564___29523	L_00583___20438
group_3276	putative DNA-binding transcriptional regulator	5	5	1	L_02881	L_02960___6197	L_03092___15872	L_02913___34456	L_02891___25286
can	Carbonic anhydrase 2	5	5	1	L_03549	L_03679___7719	L_03819___17400	L_03588___35880	L_03581___26740
rng	Ribonuclease G	5	5	1	L_00492	L_00473___979	L_00482___10411	L_00467___29320	L_00487___20237
apt	Adenine phosphoribosyltransferase	5	5	1	L_03243	L_03278___6861	L_03401___16517	L_03241___35143	L_03197___25925
otsB	Trehalose-6-phosphate phosphatase	5	5	1	L_01769	L_01818___3789	L_01896___13355	L_01806___32120	L_01815___23014
srlR_2	Glucitol operon repressor	5	5	1	L_01051	L_01039___2159	L_01073___11641	L_00997___30425	L_01028___21365
bioD1_1	ATP-dependent dethiobiotin synthetase BioD 1	5	5	1	L_02081	L_02130___4439	L_02206___14001	L_02115___32764	L_02132___23674
rlmN	Dual-specificity RNA methyltransferase RlmN	5	5	1	L_01210	L_01206___2502	L_01233___11969	L_01181___30804	L_01204___21726
nudC	NADH pyrophosphatase	5	5	1	L_04103	L_04203___8814	L_04346___18507	L_04127___37010	L_04075___27775
narX_2	Nitrate/nitrite sensor protein NarX	5	5	1	L_02445	L_02502___5219	L_02640___14907	L_02489___33547	L_02492___24429
group_3286	hypothetical protein	5	5	1	L_00722	L_00708___1475	L_00712___10895	L_00703___29818	L_00725___20739
infB	Translation initiation factor IF-2	5	5	1	L_00565	L_00546___1130	L_00554___10560	L_00546___29487	L_00565___20402
group_3288	assembly protein for periplasmic nitrate reductase	5	5	1	L_01496	L_01502___3127	L_01566___12669	L_01499___31476	L_01499___22352
etp	Low molecular weight protein-tyrosine-phosphatase etp	5	5	1	L_02659	L_02716___5680	L_02856___15373	L_02726___34055	L_02704___24885
ybbH	putative HTH-type transcriptional regulator YbbH	5	5	1	L_01811	L_01860___3875	L_01939___13443	L_01850___32210	L_01857___23100
nagC_2	N-acetylglucosamine repressor	5	5	1	L_03019	L_03099___6488	L_03215___16129	L_03035___34712	L_03014___25544
tpiA	Triosephosphate isomerase	5	5	1	L_04180	L_04282___8977	L_04427___18674	L_04203___37166	L_04151___27931
cspG_2	Cold shock-like protein CspG	5	5	1	L_02653	L_02710___5663	L_02850___15356	L_02718___34034	L_02698___24868
cysL	HTH-type transcriptional regulator CysL	5	5	1	L_01545	L_01552___3233	L_01615___12772	L_01549___31581	L_01548___22456
ynfF	putative dimethyl sulfoxide reductase chain YnfF precursor	5	5	1	L_02086	L_02135___4449	L_02211___14011	L_02120___32774	L_02137___23684
group_3295	3 beta-hydroxysteroid dehydrogenase/Delta 5-->4-isomerase	5	5	1	L_02774	L_02837___5934	L_02971___15614	L_02841___34296	L_02819___25126
group_3296	hypothetical protein	5	5	1	L_02465	L_02522___5260	L_02660___14949	L_02507___33585	L_02512___24471
tmk	Thymidylate kinase	5	5	1	L_02552	L_02607___5442	L_02746___15133	L_02614___33811	L_02596___24651
osmY_2	Osmotically-inducible protein Y precursor	5	5	1	L_03700	L_03830___8031	L_03965___17702	L_03736___36185	L_03730___27048
glmS	Glutamine--fructose-6-phosphate aminotransferase [isomerizing]	5	5	1	L_04391	L_04467___9355	L_04664___19156	L_04391___37551	L_04331___28300
group_33	Phage Tail Collar Domain protein	5	5	1	L_02132	L_02201___4586	L_02277___14148	L_02160___32858	L_02181___23776
ydhY	putative ferredoxin-like protein YdhY	5	5	1	L_01997	L_02045___4261	L_02122___13825	L_02031___32588	L_02048___23498
cutA	Divalent-cation tolerance protein CutA	5	5	1	L_03953	L_04033___8455	L_04203___18203	L_03978___36693	L_03929___27464
ydgC	Inner membrane protein YdgC	5	5	1	L_02067	L_02116___4408	L_02192___13970	L_02101___32733	L_02118___23643
glyA	Serine hydroxymethyltransferase	5	5	1	L_01176	L_01172___2432	L_01199___11899	L_01147___30734	L_01170___21656
pspB_2	Putative phosphoserine phosphatase 2	5	5	1	L_03680	L_03810___7990	L_03945___17661	L_03715___36142	L_03709___27005
aqpZ	Aquaporin Z	5	5	1	L_02767	L_02830___5920	L_02964___15600	L_02834___34282	L_02812___25112
ftsW	Lipid II flippase FtsW	5	5	1	L_03584	L_03714___7791	L_03854___17472	L_03623___35952	L_03616___26812
group_3307	hypothetical protein	5	5	1	L_01719	L_01700___3546	L_01802___13160	L_01701___31902	L_01697___22770
alaA	Glutamate-pyruvate aminotransferase AlaA	5	5	1	L_01414	L_01420___2954	L_01495___12518	L_01412___31294	L_01411___22167
gntT	High-affinity gluconate transporter	5	5	1	L_00321	L_00304___634	L_00325___10092	L_00298___28976	L_00130___19485
manX_3	PTS system mannose-specific EIIAB component	5	5	1	L_01848	L_01901___3962	L_01976___13522	L_01887___32289	L_01898___23187
ydfZ	Putative selenoprotein YdfZ	5	5	1	L_02140	L_02207___4598	L_02283___14160	L_02166___32870	L_02187___23788
eno	Enolase	5	5	1	L_00981	L_00964___2003	L_00993___11476	L_00924___30274	L_00959___21222
group_3312	hypothetical protein	5	5	1	L_02240	L_02307___4810	L_02388___14384	L_02262___33074	L_02300___24027
gcvT	Aminomethyltransferase	5	5	1	L_00861	L_00825___1720	L_00825___11133	L_00797___30015	L_00827___20954
rpsR	30S ribosomal protein S18	5	5	1	L_03888	L_03966___8312	L_04137___18062	L_03911___36550	L_03862___27321
glgC	Glucose-1-phosphate adenylyltransferase	5	5	1	L_00305	L_00288___602	L_00308___10058	L_00284___28948	L_00144___19513
group_3316	hypothetical protein	5	5	1	L_01856	L_01909___3978	L_01984___13538	L_01895___32305	L_01906___23203
sgrT	Putative inhibitor of glucose uptake transporter SgrT	5	5	1	L_03602	L_03732___7827	L_03872___17508	L_03641___35988	L_03634___26848
citE	Citrate lyase subunit beta	5	5	1	L_03078	L_03154___6600	L_03271___16243	L_03091___34826	L_03068___25654
gntU	Low-affinity gluconate transporter	5	5	1	L_00300	L_00283___592	L_00303___10048	L_00279___28938	L_00149___19523
group_3320	hypothetical protein	5	5	1	L_01221	L_01217___2525	L_01244___11992	L_01192___30827	L_01215___21749
lepA	Elongation factor 4	5	5	1	L_01156	L_01154___2395	L_01181___11862	L_01129___30697	L_01150___21615
folX	D-erythro-7,8-dihydroneopterin triphosphate epimerase	5	5	1	L_01401	L_01407___2928	L_01482___12492	L_01399___31268	L_01398___22141
glgA	Glycogen synthase	5	5	1	L_00306	L_00289___604	L_00309___10060	L_00285___28950	L_00143___19511
gadE	Transcriptional regulator GadE	5	5	1	L_00225	L_00206___429	L_00227___9887	L_00200___28771	L_00252___19747
rpsD	30S ribosomal protein S4	5	5	1	L_00443	L_00423___876	L_00433___10310	L_00417___29218	L_00438___20136
map	Methionine aminopeptidase	5	5	1	L_03508	L_03638___7626	L_03779___17308	L_03547___35786	L_03534___26634
yeiG	S-formylglutathione hydrolase YeiG	5	5	1	L_01548	L_01555___3240	L_01618___12779	L_01552___31588	L_01551___22463
group_3328	hypothetical protein	5	5	1	L_00459	L_00439___908	L_00449___10342	L_00433___29250	L_00454___20168
lutR_1	HTH-type transcriptional regulator LutR	5	5	1	L_00008	L_00008___16	L_00008___9425	L_00008___28370	L_00008___19237
tehB_1	putative S-adenosyl-L-methionine-dependent methyltransferase TehB	5	5	1	L_01869	L_01922___4004	L_01997___13564	L_01908___32331	L_01919___23229
rpsQ	30S ribosomal protein S17	5	5	1	L_00428	L_00408___846	L_00418___10280	L_00402___29188	L_00423___20106
group_3331	SCP-2 sterol transfer family protein	5	5	1	L_00576	L_00557___1152	L_00565___10582	L_00557___29509	L_00576___20424
group_3332	hypothetical protein	5	5	1	L_00755	L_00741___1543	L_00744___10961	L_00730___29873	L_00759___20809
clpP	ATP-dependent Clp protease proteolytic subunit precursor	5	5	1	L_03276	L_03326___6964	L_03432___16584	L_03272___35210	L_03228___25992
cmk	Cytidylate kinase	5	5	1	L_02732	L_02792___5842	L_02929___15529	L_02799___34211	L_02777___25041
group_3335	Glycine zipper 2TM domain protein	5	5	1	L_01222	L_01218___2528	L_01245___11995	L_01193___30830	L_01216___21752
rplF	50S ribosomal protein L6	5	5	1	L_00434	L_00414___858	L_00424___10292	L_00408___29200	L_00429___20118
group_3337	putative acyl-CoA thioester hydrolase	5	5	1	L_02415	L_02470___5154	L_02610___14846	L_02457___33482	L_02458___24360
tusA_1	Sulfurtransferase TusA	5	5	1	L_00267	L_00249___519	L_00268___9973	L_00244___28863	L_00182___19594
ygiN	putative quinol monooxygenase YgiN	5	5	1	L_00699	L_00685___1425	L_00691___10850	L_00680___29768	L_00702___20689
rpoB	DNA-directed RNA polymerase subunit beta	5	5	1	L_04113	L_04212___8832	L_04355___18525	L_04137___37030	L_04084___27793
rhlB	ATP-dependent RNA helicase RhlB	5	5	1	L_04340	L_04420___9260	L_04618___19064	L_04343___37454	L_04292___28222
ftnA_1	Ferritin-1	5	5	1	L_01762	L_01811___3774	L_01889___13340	L_01799___32105	L_01808___22999
group_3343	preprotein translocase subunit SecE	5	5	1	L_04119	L_04218___8844	L_04361___18537	L_04143___37042	L_04090___27805
rlmI	Ribosomal RNA large subunit methyltransferase I	5	5	1	L_02675	L_02734___5717	L_02872___15406	L_02742___34088	L_02720___24918
yceB	putative lipoprotein YceB precursor	5	5	1	L_02586	L_02641___5513	L_02780___15204	L_02648___33882	L_02630___24722
ibpA	Small heat shock protein IbpA	5	5	1	L_00016	L_00016___32	L_00016___9441	L_00016___28386	L_00016___19253
ygdR_1	putative lipoprotein YgdR precursor	5	5	1	L_00919	L_00909___1890	L_00905___11295	L_00869___30161	L_00904___21109
rplY	50S ribosomal protein L25	5	5	1	L_01516	L_01522___3171	L_01586___12712	L_01520___31521	L_01519___22396
group_3349	hypothetical protein	5	5	1	L_02995	L_03076___6439	L_03193___16083	L_03011___34661	L_02991___25495
group_335	hypothetical protein	5	5	1	L_01876	L_01926___4012	L_02002___13574	L_01912___32339	L_01923___23237
artM_2	Arginine ABC transporter permease protein ArtM	5	5	1	L_02781	L_02844___5950	L_02978___15630	L_02848___34313	L_02826___25143
nudE	ADP compounds hydrolase NudE	5	5	1	L_00339	L_00322___670	L_00346___10134	L_00316___29012	L_00112___19449
nadD	Nicotinate-nucleotide adenylyltransferase	5	5	1	L_03054	L_03132___6555	L_03249___16198	L_03068___34779	L_03046___25609
hspQ	Heat shock protein HspQ	5	5	1	L_02676	L_02735___5719	L_02873___15408	L_02743___34090	L_02721___24920
etfA_3	Electron transfer flavoprotein subunit alpha	5	5	1	L_03628	L_03758___7882	L_03898___17563	L_03669___36047	L_03660___26903
pspE	Thiosulfate sulfurtransferase PspE precursor	5	5	1	L_02355	L_02413___5035	L_02553___14728	L_02400___33363	L_02401___24241
slyB	Outer membrane lipoprotein SlyB precursor	5	5	1	L_02031	L_02079___4331	L_02156___13895	L_02065___32658	L_02082___23568
tatA	Sec-independent protein translocase protein TatA	5	5	1	L_04266	L_04364___9144	L_04561___18946	L_04287___37338	L_04236___28106
group_3358	hypothetical protein	5	5	1	L_03256	L_03291___6889	L_03414___16545	L_03254___35171	L_03210___25953
degQ	Periplasmic pH-dependent serine endoprotease DegQ precursor	5	5	1	L_00504	L_00485___1004	L_00494___10436	L_00479___29345	L_00499___20262
ripA	HTH-type transcriptional repressor of iron proteins A	5	5	1	L_01879	L_01929___4019	L_02005___13581	L_01915___32346	L_01926___23244
yccF	Inner membrane protein YccF	5	5	1	L_02681	L_02740___5730	L_02878___15419	L_02748___34101	L_02726___24931
group_3361	putative inner membrane protein	5	5	1	L_01983	L_02031___4231	L_02108___13795	L_02017___32558	L_02034___23468
corC_2	Magnesium and cobalt efflux protein CorC	5	5	1	L_03033	L_03113___6516	L_03229___16157	L_03049___34740	L_03028___25572
ybhQ	Inner membrane protein YbhQ	5	5	1	L_02886	L_02965___6207	L_03097___15882	L_02918___34466	L_02896___25296
gyrB	DNA gyrase subunit B	5	5	1	L_00004	L_00004___7	L_00004___9416	L_00004___28361	L_00004___19228
tpx	Thiol peroxidase	5	5	1	L_02339	L_02397___5002	L_02537___14695	L_02384___33330	L_02385___24208
nuoH	NADH-quinone oxidoreductase subunit H	5	5	1	L_01423	L_01429___2972	L_01504___12536	L_01421___31312	L_01420___22185
group_3367	putative L-valine exporter	5	5	1	L_01076	L_01064___2209	L_01100___11695	L_01022___30475	L_01056___21421
nuoK	NADH-quinone oxidoreductase subunit K	5	5	1	L_01426	L_01432___2978	L_01507___12542	L_01424___31318	L_01423___22191
msbA_1	Lipid A export ATP-binding/permease protein MsbA	5	5	1	L_02728	L_02788___5834	L_02925___15521	L_02795___34203	L_02773___25033
pyrD	Dihydroorotate dehydrogenase (quinone)	5	5	1	L_02697	L_02756___5763	L_02894___15452	L_02764___34134	L_02742___24964
glpF	Glycerol uptake facilitator protein	5	5	1	L_04172	L_04274___8960	L_04419___18657	L_04195___37149	L_04143___27914
ahpC	Alkyl hydroperoxide reductase subunit C	5	5	1	L_03089	L_03165___6623	L_03282___16266	L_03102___34849	L_03079___25677
sucA	2-oxoglutarate dehydrogenase E1 component	5	5	1	L_02967	L_03049___6381	L_03163___16019	L_02984___34603	L_02962___25433
rpsN	30S ribosomal protein S14	5	5	1	L_00432	L_00412___854	L_00422___10288	L_00406___29196	L_00427___20114
mlaB	putative phospholipid ABC transporter-binding protein MlaB	5	5	1	L_00542	L_00523___1083	L_00531___10513	L_00523___29440	L_00542___20355
hfq	RNA-binding protein Hfq	5	5	1	L_03918	L_03996___8374	L_04168___18126	L_03941___36612	L_03892___27383
yijD	Inner membrane protein YijD	5	5	1	L_04135	L_04234___8877	L_04378___18572	L_04159___37075	L_04106___27838
pykF	Pyruvate kinase I	5	5	1	L_01995	L_02043___4257	L_02120___13821	L_02029___32584	L_02046___23494
group_3379	hypothetical protein	5	5	1	L_01253	L_01249___2592	L_01275___12057	L_01223___30892	L_01247___21816
group_338	hypothetical protein	5	5	1	L_01891	L_01941___4044	L_02017___13606	L_01927___32371	L_01939___23271
ruvC	Crossover junction endodeoxyribonuclease RuvC	5	5	1	L_01801	L_01850___3855	L_01928___13421	L_01840___32190	L_01847___23080
panD	Aspartate 1-decarboxylase precursor	5	5	1	L_03544	L_03674___7708	L_03814___17389	L_03583___35869	L_03576___26729
ccmB	Heme exporter protein B	5	5	1	L_01503	L_01509___3143	L_01573___12685	L_01506___31492	L_01506___22368
group_3383	hypothetical protein	5	5	1	L_04051	L_04151___8702	L_04291___18389	L_04074___36896	L_04024___27665
iciA	Chromosome initiation inhibitor	5	5	1	L_00851	L_00815___1700	L_00815___11113	L_00787___29995	L_00817___20934
chaB	Cation transport regulator ChaB	5	5	1	L_02450	L_02507___5229	L_02645___14918	L_02494___33558	L_02497___24440
group_3386	hypothetical protein	5	5	1	L_04354	L_04433___9286	L_04632___19092	L_04357___37482	L_04306___28250
rnhA	Ribonuclease HI	5	5	1	L_03460	L_03590___7525	L_03731___17207	L_03499___35685	L_03485___26531
hyfE	Hydrogenase-4 component E	5	5	1	L_01243	L_01239___2572	L_01266___12039	L_01214___30874	L_01237___21796
rnk	Regulator of nucleoside diphosphate kinase	5	5	1	L_03084	L_03160___6613	L_03277___16256	L_03097___34839	L_03074___25667
group_339	D-arabitol-phosphate dehydrogenase	5	5	1	L_01892	L_01942___4046	L_02018___13608	L_01928___32373	L_01941___23275
group_3390	hypothetical protein	5	5	1	L_03485	L_03615___7578	L_03756___17260	L_03524___35738	L_03511___26586
grcA	Autonomous glycyl radical cofactor	5	5	1	L_01146	L_01144___2374	L_01171___11841	L_01119___30676	L_01140___21594
sdcS	Sodium-dependent dicarboxylate transporter SdcS	5	5	1	L_01412	L_01418___2950	L_01493___12514	L_01410___31290	L_01409___22163
asnC	Regulatory protein AsnC	5	5	1	L_04376	L_04453___9327	L_04650___19128	L_04377___37523	L_04317___28272
groL	60 kDa chaperonin	5	5	1	L_03947	L_04027___8443	L_04197___18191	L_03972___36681	L_03923___27452
group_3395	hypothetical protein	5	5	1	L_00199	L_00179___371	L_00200___9829	L_00174___28715	L_00280___19807
atpE	ATP synthase subunit c	5	5	1	L_04383	L_04459___9339	L_04656___19140	L_04383___37535	L_04323___28284
dgoD	D-galactonate dehydratase	5	5	1	L_00011	L_00011___22	L_00011___9431	L_00011___28376	L_00011___19243
group_3398	26 kDa periplasmic immunogenic protein precursor	5	5	1	L_00845	L_00809___1687	L_00809___11100	L_00781___29982	L_00810___20919
group_3399	hypothetical protein	5	5	1	L_02792	L_02855___5974	L_02989___15654	L_02859___34337	L_02837___25167
fbp	Fructose-1,6-bisphosphatase class 1	5	5	1	L_03858	L_03933___8241	L_04109___18002	L_03883___36490	L_03828___27248
prmA	Ribosomal protein L11 methyltransferase	5	5	1	L_00481	L_00461___955	L_00471___10389	L_00456___29298	L_00476___20215
frmR	Transcriptional repressor FrmR	5	5	1	L_03353	L_03398___7118	L_03506___16742	L_03351___35378	L_03301___26148
nth	Endonuclease III	5	5	1	L_02040	L_02088___4350	L_02165___13914	L_02074___32677	L_02091___23587
group_3404	hypothetical protein	5	5	1	L_02505	L_02565___5352	L_02702___15039	L_02547___33671	L_02551___24555
dsbE	Thiol:disulfide interchange protein DsbE	5	5	1	L_01508	L_01514___3153	L_01578___12695	L_01511___31502	L_01511___22378
glgS	Glycogen synthesis protein GlgS	5	5	1	L_00681	L_00667___1385	L_00673___10811	L_00660___29724	L_00682___20645
galK	Galactokinase	5	5	1	L_02935	L_03017___6314	L_03131___15952	L_02952___34536	L_02930___25366
yibF	putative GST-like protein YibF	5	5	1	L_00133	L_00120___245	L_00134___9685	L_00115___28589	L_00341___19937
ybgC	Acyl-CoA thioester hydrolase YbgC	5	5	1	L_02956	L_03038___6359	L_03152___15997	L_02973___34581	L_02951___25411
yhdN_2	General stress protein 69	5	5	1	L_01897	L_01947___4056	L_02023___13618	L_01933___32383	L_01946___23285
yejE	Inner membrane ABC transporter permease protein YejE	5	5	1	L_01522	L_01528___3183	L_01592___12724	L_01526___31533	L_01525___22408
sbmA	Peptide antibiotic transporter SbmA	5	5	1	L_03340	L_03385___7088	L_03493___16712	L_03331___35334	L_03287___26116
uhpC	Regulatory protein UhpC	5	5	1	L_00036	L_00032___64	L_00036___9481	L_00038___28430	L_00032___19285
guaA	GMP synthase [glutamine-hydrolyzing]	5	5	1	L_01220	L_01216___2523	L_01243___11990	L_01191___30825	L_01214___21747
mdoC	Glucans biosynthesis protein C	5	5	1	L_02601	L_02656___5544	L_02795___15235	L_02663___33913	L_02645___24753
argF	Ornithine carbamoyltransferase	5	5	1	L_00896	L_00860___1791	L_00860___11204	L_00832___30086	L_00861___21023
ydfK	putative membrane protein YdfK	5	5	1	L_00804	L_00768___1600	L_00762___11000	L_00740___29895	L_00769___20832
thiC	Phosphomethylpyrimidine synthase	5	5	1	L_04105	L_04205___8818	L_04348___18511	L_04129___37014	L_04077___27779
cheR	Chemotaxis protein methyltransferase	5	5	1	L_01780	L_01829___3811	L_01907___13377	L_01819___32146	L_01826___23036
group_3419	hypothetical protein	5	5	1	L_01942	L_01993___4153	L_02069___13715	L_01978___32478	L_01991___23380
sfaS_1	S-fimbrial adhesin protein SfaS precursor	5	5	1	L_02180	L_02244___4676	L_02330___14261	L_02204___32950	L_02240___23899
group_3421	hypothetical protein	5	5	1	L_03279	L_03329___6970	L_03435___16590	L_03275___35216	L_03231___25998
mglB	D-galactose-binding periplasmic protein precursor	5	5	1	L_01552	L_01559___3248	L_01622___12787	L_01556___31596	L_01555___22471
yhbE	putative inner membrane transporter YhbE	5	5	1	L_00549	L_00530___1097	L_00538___10527	L_00530___29454	L_00549___20369
glpR_3	Glycerol-3-phosphate regulon repressor	5	5	1	L_01898	L_01949___4060	L_02024___13620	L_01934___32385	L_01947___23287
yhdN_1	General stress protein 69	5	5	1	L_00918	L_00908___1888	L_00904___11293	L_00868___30159	L_00903___21107
wecA	Undecaprenyl-phosphate alpha-N-acetylglucosaminyl 1-phosphate transferase	5	5	1	L_04336	L_04416___9252	L_04614___19056	L_04339___37446	L_04288___28214
napA	Periplasmic nitrate reductase precursor	5	5	1	L_01497	L_01503___3129	L_01567___12671	L_01500___31478	L_01500___22354
yjjP	Inner membrane protein YjjP	5	5	1	L_03713	L_03843___8058	L_03978___17729	L_03749___36212	L_03743___27075
astC	Succinylornithine transaminase	5	5	1	L_01920	L_01971___4107	L_02046___13667	L_01956___32432	L_01969___23334
ilvA	L-threonine dehydratase biosynthetic IlvA	5	5	1	L_04347	L_04427___9274	L_04625___19078	L_04350___37468	L_04299___28236
usg	USG-1 protein	5	5	1	L_01385	L_01391___2894	L_01466___12458	L_01383___31234	L_01382___22107
group_3432	hypothetical protein	5	5	1	L_01207	L_01203___2495	L_01230___11962	L_01178___30797	L_01201___21719
tnaB	Low affinity tryptophan permease	5	5	1	L_04411	L_04487___9398	L_04688___19210	L_04411___37594	L_04351___28343
ptrB	Protease 2	5	5	1	L_01821	L_01871___3898	L_01949___13464	L_01860___32231	L_01868___23123
eptB	Phosphoethanolamine transferase EptB	5	5	1	L_00186	L_00169___350	L_00188___9804	L_00164___28694	L_00291___19830
ydaM	putative diguanylate cyclase YdaM	5	5	1	L_02322	L_02380___4967	L_02519___14658	L_02366___33293	L_02368___24173
group_3437	hypothetical protein	5	5	1	L_04070	L_04170___8743	L_04310___18430	L_04093___36937	L_04043___27706
uxaB	Altronate oxidoreductase	5	5	1	L_02163	L_02228___4642	L_02311___14219	L_02187___32914	L_02211___23838
ppiD	Peptidyl-prolyl cis-trans isomerase D	5	5	1	L_03270	L_03322___6956	L_03428___16576	L_03268___35202	L_03224___25984
group_344	Fructosamine kinase	5	5	1	L_01943	L_01994___4155	L_02070___13717	L_01979___32480	L_01992___23382
group_3440	hypothetical protein	5	5	1	L_02657	L_02714___5674	L_02854___15367	L_02724___34049	L_02702___24879
citC	[Citrate [pro-3S]-lyase] ligase	5	5	1	L_03076	L_03152___6596	L_03269___16239	L_03089___34822	L_03066___25650
group_3442	hypothetical protein	5	5	1	L_03661	L_03792___7951	L_03926___17620	L_03697___36103	L_03691___26966
dapE	Succinyl-diaminopimelate desuccinylase	5	5	1	L_01259	L_01255___2604	L_01283___12073	L_01229___30904	L_01253___21828
napC	Cytochrome c-type protein NapC	5	5	1	L_01501	L_01507___3139	L_01571___12681	L_01504___31488	L_01504___22364
pckA	Phosphoenolpyruvate carboxykinase [ATP]	5	5	1	L_00333	L_00316___658	L_00340___10122	L_00310___29000	L_00118___19461
acrB_3	Multidrug efflux pump subunit AcrB	5	5	1	L_03250	L_03285___6877	L_03408___16533	L_03248___35159	L_03204___25941
lpxD	UDP-3-O-(3-hydroxymyristoyl)glucosamine N-acyltransferase	5	5	1	L_03496	L_03626___7600	L_03767___17282	L_03535___35760	L_03522___26608
purM	Phosphoribosylformylglycinamidine cyclo-ligase	5	5	1	L_01229	L_01225___2543	L_01252___12010	L_01200___30845	L_01223___21767
gntR_1	HTH-type transcriptional regulator GntR	5	5	1	L_00298	L_00281___588	L_00301___10044	L_00277___28934	L_00151___19527
ydiV	Putative anti-FlhC(2)FlhD(4) factor YdiV	5	5	1	L_01961	L_02012___4193	L_02088___13755	L_01997___32518	L_02011___23422
patA	Putrescine aminotransferase	5	5	1	L_00657	L_00643___1336	L_00649___10762	L_00636___29675	L_00658___20596
torR	TorCAD operon transcriptional regulatory protein TorR	5	5	1	L_02648	L_02705___5652	L_02845___15345	L_02713___34023	L_02693___24857
cmpR_1	HTH-type transcriptional activator CmpR	5	5	1	L_00913	L_00903___1878	L_00899___11283	L_00863___30149	L_00898___21097
group_3453	hypothetical protein	5	5	1	L_00198	L_00178___369	L_00199___9827	L_00173___28713	L_00281___19809
mutH	DNA mismatch repair protein MutH	5	5	1	L_00921	L_00911___1894	L_00907___11299	L_00871___30165	L_00906___21113
ybhO_1	Putative cardiolipin synthase YbhO	5	5	1	L_02602	L_02657___5546	L_02796___15237	L_02664___33915	L_02646___24755
pcaK	4-hydroxybenzoate transporter PcaK	5	5	1	L_03357	L_03402___7126	L_03510___16750	L_03355___35386	L_03305___26156
acrE	Multidrug export protein AcrE precursor	5	5	1	L_00475	L_00455___942	L_00465___10376	L_00450___29285	L_00470___20202
rffA	dTDP-4-amino-4,6-dideoxygalactose transaminase	5	5	1	L_04329	L_04409___9238	L_04607___19042	L_04332___37432	L_04281___28200
metB	Cystathionine gamma-synthase	5	5	1	L_04159	L_04258___8926	L_04402___18621	L_04183___37124	L_04131___27889
gltC_5	HTH-type transcriptional regulator GltC	5	5	1	L_04355	L_04434___9288	L_04633___19094	L_04358___37484	L_04307___28252
nupG	Nucleoside permease NupG	5	5	1	L_00806	L_00770___1604	L_00764___11004	L_00742___29899	L_00771___20836
pepB	Peptidase B	5	5	1	L_01204	L_01200___2489	L_01227___11956	L_01175___30791	L_01198___21713
yccS_1	Inner membrane protein YccS	5	5	1	L_00380	L_00360___747	L_00384___10211	L_00354___29089	L_00375___20007
rimO	Ribosomal protein S12 methylthiotransferase RimO	5	5	1	L_02842	L_02917___6103	L_03052___15784	L_02874___34370	L_02852___25200
znuC	Zinc import ATP-binding protein ZnuC	5	5	1	L_01806	L_01855___3865	L_01934___13433	L_01845___32200	L_01852___23090
fmt	Methionyl-tRNA formyltransferase	5	5	1	L_00452	L_00432___894	L_00442___10328	L_00426___29236	L_00447___20154
ybbL	putative ABC transporter ATP-binding protein YbbL	5	5	1	L_03222	L_03257___6818	L_03380___16474	L_03220___35100	L_03176___25882
qseF_2	Transcriptional regulatory protein QseF	5	5	1	L_01173	L_01169___2426	L_01196___11893	L_01144___30728	L_01167___21650
group_3469	reactivating factor for ethanolamine ammonia lyase	5	5	1	L_01280	L_01276___2647	L_01304___12116	L_01250___30947	L_01274___21871
group_347	hypothetical protein	5	5	1	L_01969	L_02019___4207	L_02095___13769	L_02004___32532	L_02018___23436
dgt	Deoxyguanosinetriphosphate triphosphohydrolase	5	5	1	L_03515	L_03645___7641	L_03785___17321	L_03554___35801	L_03541___26649
iaaA	Isoaspartyl peptidase precursor	5	5	1	L_02849	L_02926___6122	L_03059___15799	L_02881___34385	L_02859___25215
yjfF	Inner membrane ABC transporter permease protein YjfF	5	5	1	L_03859	L_03934___8243	L_04110___18004	L_03884___36492	L_03829___27250
epmA	Elongation factor P--(R)-beta-lysine ligase	5	5	1	L_03933	L_04013___8410	L_04183___18158	L_03958___36648	L_03909___27419
tauA	Taurine-binding periplasmic protein precursor	5	5	1	L_03349	L_03394___7108	L_03502___16732	L_03343___35360	L_03297___26138
fdhF_1	Formate dehydrogenase H	5	5	1	L_02182	L_02246___4681	L_02332___14266	L_02206___32955	L_02242___23904
sdhC	Succinate dehydrogenase cytochrome b556 subunit	5	5	1	L_02971	L_03053___6389	L_03167___16027	L_02988___34611	L_02966___25441
group_3477	cell division protein MraZ	5	5	1	L_03592	L_03722___7807	L_03862___17488	L_03631___35968	L_03624___26828
cysN	Sulfate adenylyltransferase subunit 1	5	5	1	L_01006	L_00993___2066	L_01022___11538	L_00952___30334	L_00982___21272
kdgK_1	2-dehydro-3-deoxygluconokinase	5	5	1	L_00210	L_00191___398	L_00211___9854	L_00185___28740	L_00267___19778
acrB_2	Acryloyl-CoA reductase electron transfer subunit gamma	5	5	1	L_01972	L_02022___4213	L_02098___13775	L_02007___32538	L_02024___23448
nuoF	NADH-quinone oxidoreductase subunit F	5	5	1	L_01421	L_01427___2968	L_01502___12532	L_01419___31308	L_01418___22181
guaB	Inosine-5'-monophosphate dehydrogenase	5	5	1	L_01219	L_01215___2521	L_01242___11988	L_01190___30823	L_01213___21745
purH	Bifunctional purine biosynthesis protein PurH	5	5	1	L_04093	L_04192___8791	L_04335___18484	L_04116___36987	L_04065___27754
kefF_1	Glutathione-regulated potassium-efflux system ancillary protein KefF	5	5	1	L_02741	L_02801___5860	L_02938___15547	L_02808___34229	L_02786___25059
kduD_2	2-dehydro-3-deoxy-D-gluconate 5-dehydrogenase	5	5	1	L_00987	L_00971___2020	L_00999___11490	L_00930___30288	L_00965___21236
lysU	Lysine--tRNA ligase, heat inducible	5	5	1	L_03961	L_04061___8512	L_04211___18220	L_03986___36710	L_03936___27479
tfoX	DNA transformation protein TfoX	5	5	1	L_02683	L_02742___5734	L_02880___15423	L_02750___34105	L_02728___24935
anmK	Anhydro-N-acetylmuramic acid kinase	5	5	1	L_02032	L_02080___4333	L_02157___13897	L_02066___32660	L_02083___23570
glnM_1	putative glutamine ABC transporter permease protein GlnM	5	5	1	L_00470	L_00450___930	L_00460___10364	L_00444___29272	L_00465___20190
group_3489	YaeQ protein	5	5	1	L_03484	L_03614___7576	L_03755___17258	L_03523___35736	L_03510___26584
narG	Respiratory nitrate reductase 1 alpha chain	5	5	1	L_02442	L_02499___5213	L_02637___14901	L_02486___33541	L_02489___24423
nhaK	Sodium, potassium, lithium and rubidium/H( ) antiporter	5	5	1	L_04029	L_04130___8659	L_04272___18350	L_04053___36853	L_04003___27622
prpD	2-methylcitrate dehydratase	5	5	1	L_03376	L_03421___7164	L_03529___16788	L_03374___35424	L_03324___26194
group_3493	putative lyase	5	5	1	L_00131	L_00118___241	L_00131___9679	L_00113___28585	L_00343___19941
rlmB_1	23S rRNA (guanosine-2'-O-)-methyltransferase RlmB	5	5	1	L_01144	L_01142___2370	L_01169___11837	L_01117___30672	L_01138___21590
kch	Voltage-gated potassium channel Kch	5	5	1	L_02418	L_02473___5160	L_02613___14852	L_02460___33488	L_02461___24366
mngR	Mannosyl-D-glycerate transport/metabolism system repressor MngR	5	5	1	L_02963	L_03045___6373	L_03159___16011	L_02980___34595	L_02958___25425
rps1	30S ribosomal protein S1	5	5	1	L_00329	L_00312___650	L_00334___10110	L_00306___28992	L_00122___19469
adhE_1	Aldehyde-alcohol dehydrogenase	5	5	1	L_01276	L_01272___2639	L_01300___12108	L_01246___30939	L_01270___21863
group_35	hypothetical protein	5	5	1	L_00612	L_00593___1229	L_00601___10659	L_00591___29582	L_00612___20501
ydiM	Inner membrane transport protein YdiM	5	5	1	L_01980	L_02029___4227	L_02106___13791	L_02015___32554	L_02032___23464
galT	Galactose-1-phosphate uridylyltransferase	5	5	1	L_02934	L_03016___6312	L_03130___15950	L_02951___34534	L_02929___25364
queC	7-cyano-7-deazaguanine synthase	5	5	1	L_03267	L_03319___6949	L_03425___16569	L_03265___35195	L_03221___25977
fadB	Fatty acid oxidation complex subunit alpha	5	5	1	L_04258	L_04356___9128	L_04552___18928	L_04279___37322	L_04228___28090
fumC	Fumarate hydratase class II	5	5	1	L_02063	L_02112___4400	L_02188___13962	L_02097___32725	L_02114___23635
nagC_1	N-acetylglucosamine repressor	5	5	1	L_02080	L_02129___4437	L_02205___13999	L_02114___32762	L_02131___23672
group_3505	putative glycosyl transferase	5	5	1	L_01667	L_01649___3442	L_01755___13064	L_01650___31798	L_01643___22660
aroB	3-dehydroquinate synthase	5	5	1	L_00347	L_00330___686	L_00354___10150	L_00324___29028	L_00104___19433
argT	Lysine-arginine-ornithine-binding periplasmic protein precursor	5	5	1	L_01394	L_01400___2912	L_01475___12476	L_01392___31252	L_01391___22125
gppA	Guanosine-5'-triphosphate,3'-diphosphate pyrophosphatase	5	5	1	L_04341	L_04421___9262	L_04619___19066	L_04344___37456	L_04293___28224
narX_1	Nitrate/nitrite sensor protein NarX	5	5	1	L_01262	L_01258___2610	L_01286___12079	L_01232___30910	L_01256___21834
chbR	HTH-type transcriptional regulator ChbR	5	5	1	L_01933	L_01984___4135	L_02059___13695	L_01969___32460	L_01982___23362
fhlA_2	Formate hydrogenlyase transcriptional activator	5	5	1	L_01237	L_01233___2560	L_01260___12027	L_01208___30862	L_01231___21784
dgoT	D-galactonate transporter	5	5	1	L_00012	L_00012___24	L_00012___9433	L_00012___28378	L_00012___19245
gmhB	D-glycero-beta-D-manno-heptose-1,7-bisphosphate 7-phosphatase	5	5	1	L_03474	L_03604___7553	L_03745___17235	L_03513___35713	L_03500___26561
ybiO	Moderate conductance mechanosensitive channel YbiO precursor	5	5	1	L_02869	L_02948___6169	L_03080___15844	L_02901___34428	L_02879___25258
dadX	Alanine racemase, catabolic	5	5	1	L_02481	L_02538___5294	L_02677___14985	L_02524___33621	L_02528___24505
tsaD	tRNA N6-adenosine threonylcarbamoyltransferase	5	5	1	L_00666	L_00652___1354	L_00658___10780	L_00645___29693	L_00667___20614
group_3517	hypothetical protein	5	5	1	L_02765	L_02828___5916	L_02962___15596	L_02832___34278	L_02810___25108
ttdT	L-tartrate/succinate antiporter	5	5	1	L_00667	L_00653___1356	L_00659___10782	L_00646___29695	L_00668___20616
pflB	Formate acetyltransferase 1	5	5	1	L_02739	L_02799___5856	L_02936___15543	L_02806___34225	L_02784___25055
aaeA_2	p-hydroxybenzoic acid efflux pump subunit AaeA	5	5	1	L_02028	L_02076___4325	L_02153___13889	L_02062___32652	L_02079___23562
caiA_1	Crotonobetainyl-CoA dehydrogenase	5	5	1	L_01975	L_02024___4217	L_02101___13781	L_02010___32544	L_02027___23454
kdgT	2-keto-3-deoxygluconate permease	5	5	1	L_04189	L_04291___8997	L_04481___18784	L_04212___37186	L_04160___27951
mreB	Rod shape-determining protein MreB	5	5	1	L_00488	L_00469___971	L_00478___10403	L_00463___29312	L_00483___20229
group_3523	hypothetical protein	5	5	1	L_01476	L_01482___3082	L_01552___12636	L_01479___31431	L_01477___22303
yohC	Inner membrane protein YohC	5	5	1	L_01566	L_01573___3278	L_01636___12816	L_01570___31625	L_01569___22501
glpE	Thiosulfate sulfurtransferase GlpE	5	5	1	L_00312	L_00295___616	L_00316___10074	L_00289___28958	L_00139___19503
malX	PTS system maltose- and glucose-specific EIICB component	5	5	1	L_02052	L_02101___4377	L_02177___13939	L_02086___32702	L_02103___23612
glyS	Glycine--tRNA ligase beta subunit	5	5	1	L_00172	L_00155___321	L_00169___9761	L_00150___28665	L_00303___19855
cysP	Thiosulfate-binding protein precursor	5	5	1	L_01296	L_01304___2706	L_01321___12153	L_01276___31002	L_01291___21908
dpiB	Sensor histidine kinase DpiB	5	5	1	L_03073	L_03151___6594	L_03268___16237	L_03088___34820	L_03065___25648
pepD	Cytosol non-specific dipeptidase	5	5	1	L_03434	L_03477___7283	L_03591___16920	L_03475___35634	L_03452___26462
ldhA	D-lactate dehydrogenase	5	5	1	L_02289	L_02370___4944	L_02446___14508	L_02328___33214	L_02358___24150
uxaC	Uronate isomerase	5	5	1	L_00638	L_00624___1296	L_00631___10724	L_00617___29635	L_00639___20556
dhaL	PTS-dependent dihydroxyacetone kinase, ADP-binding subunit DhaL	5	5	1	L_02472	L_02529___5274	L_02667___14963	L_02514___33599	L_02519___24485
yidZ	HTH-type transcriptional regulator YidZ	5	5	1	L_04409	L_04485___9394	L_04686___19206	L_04409___37590	L_04349___28339
zipA	Cell division protein ZipA	5	5	1	L_01309	L_01316___2732	L_01333___12179	L_01289___31030	L_01304___21936
ompW	Outer membrane protein W precursor	5	5	1	L_02412	L_02467___5147	L_02607___14839	L_02454___33475	L_02455___24353
macB	Macrolide export ATP-binding/permease protein MacB	5	5	1	L_02763	L_02826___5912	L_02960___15592	L_02830___34274	L_02808___25104
coaE	Dephospho-CoA kinase	5	5	1	L_03571	L_03701___7765	L_03841___17446	L_03610___35926	L_03603___26786
uidB	Glucuronide carrier protein	5	5	1	L_02057	L_02106___4387	L_02182___13949	L_02091___32712	L_02108___23622
group_3550	hypothetical protein	5	5	1	L_00178	L_00161___333	L_00175___9773	L_00156___28677	L_00299___19847
mutS	DNA mismatch repair protein MutS	5	5	1	L_01024	L_01012___2105	L_01044___11583	L_00970___30371	L_01001___21311
eptA	Phosphoethanolamine transferase EptA	5	5	1	L_03978	L_04077___8544	L_04227___18252	L_04002___36742	L_03952___27511
glpD	Aerobic glycerol-3-phosphate dehydrogenase	5	5	1	L_00311	L_00294___614	L_00315___10072	L_00288___28956	L_00140___19505
dnaX	DNA polymerase III subunit tau	5	5	1	L_03242	L_03277___6859	L_03400___16515	L_03240___35141	L_03196___25923
parC	DNA topoisomerase 4 subunit A	5	5	1	L_00708	L_00694___1445	L_00698___10865	L_00689___29788	L_00711___20709
nlpD_2	Murein hydrolase activator NlpD precursor	5	5	1	L_01015	L_01002___2084	L_01031___11556	L_00961___30352	L_00991___21290
rsmE	Ribosomal RNA small subunit methyltransferase E	5	5	1	L_00824	L_00788___1644	L_00782___11044	L_00760___29939	L_00789___20876
ydhX_2	putative ferredoxin-like protein YdhX precursor	5	5	1	L_04022	L_04122___8640	L_04265___18333	L_04046___36836	L_03996___27605
ydcU	Inner membrane ABC transporter permease protein YdcU	5	5	1	L_02243	L_02310___4816	L_02391___14390	L_02265___33080	L_02303___24033
pldA	Phospholipase A1 precursor	5	5	1	L_04296	L_04379___9174	L_04576___18976	L_04302___37368	L_04251___28136
amtB	Ammonia channel precursor	5	5	1	L_03260	L_03295___6898	L_03418___16554	L_03258___35180	L_03214___25962
cbpA	Curved DNA-binding protein	5	5	1	L_02643	L_02700___5642	L_02840___15335	L_02708___34013	L_02688___24847
dcuA	Anaerobic C4-dicarboxylate transporter DcuA	5	5	1	L_03952	L_04032___8453	L_04202___18201	L_03977___36691	L_03928___27462
recN	DNA repair protein RecN	5	5	1	L_01112	L_01110___2304	L_01137___11771	L_01085___30606	L_01106___21524
afr	1,5-anhydro-D-fructose reductase	5	5	1	L_00643	L_00629___1306	L_00636___10734	L_00622___29645	L_00644___20566
ygbM	Putative hydroxypyruvate isomerase YgbM	5	5	1	L_01018	L_01005___2091	L_01038___11571	L_00964___30359	L_00995___21299
narY	Respiratory nitrate reductase 2 beta chain	5	5	1	L_02217	L_02280___4754	L_02366___14338	L_02241___33030	L_02278___23981
aroG_1	Phospho-2-dehydro-3-deoxyheptonate aldolase, Phe-sensitive	5	5	1	L_01965	L_02015___4199	L_02091___13761	L_02000___32524	L_02014___23428
topB	DNA topoisomerase 3	5	5	1	L_01905	L_01956___4074	L_02031___13634	L_01941___32399	L_01954___23301
Int-Tn	Transposase from transposon Tn916	5	5	1	L_02095	L_02144___4470	L_02221___14034	L_02129___32795	L_02147___23707
tyrA	T-protein	5	5	1	L_01127	L_01125___2335	L_01152___11802	L_01100___30637	L_01121___21555
lptD	LPS-assembly protein LptD precursor	5	5	1	L_03616	L_03746___7856	L_03886___17537	L_03657___36021	L_03648___26877
treB	PTS system trehalose-specific EIIBC component	5	5	1	L_03850	L_03925___8224	L_04101___17985	L_03875___36474	L_03820___27231
thiB	Thiamine-binding periplasmic protein precursor	5	5	1	L_03604	L_03734___7831	L_03874___17512	L_03643___35992	L_03636___26852
lldR_1	Putative L-lactate dehydrogenase operon regulatory protein	5	5	1	L_00118	L_00104___212	L_00118___9651	L_00102___28562	L_00093___19411
purT	Phosphoribosylglycinamide formyltransferase 2	5	5	1	L_01816	L_01865___3885	L_01944___13453	L_01855___32220	L_01863___23112
ygjI	Inner membrane transporter YgjI	5	5	1	L_00652	L_00638___1326	L_00644___10752	L_00631___29665	L_00653___20586
group_3577	YfaZ precursor	5	5	1	L_01453	L_01458___3030	L_01533___12594	L_01454___31378	L_01453___22251
phnG	Alpha-D-ribose 1-methylphosphonate 5-triphosphate synthase subunit PhnG	5	5	1	L_03991	L_04091___8573	L_04240___18279	L_04015___36769	L_03965___27538
sstT	Serine/threonine transporter SstT	5	5	1	L_00641	L_00627___1302	L_00634___10730	L_00620___29641	L_00642___20562
murC	UDP-N-acetylmuramate--L-alanine ligase	5	5	1	L_03582	L_03712___7787	L_03852___17468	L_03621___35948	L_03614___26808
prc	Tail-specific protease precursor	5	5	1	L_01836	L_01886___3930	L_01964___13496	L_01875___32263	L_01883___23155
fabH	3-oxoacyl-[acyl-carrier-protein] synthase 3	5	5	1	L_02559	L_02614___5456	L_02753___15147	L_02621___33825	L_02603___24665
tdh	L-threonine 3-dehydrogenase	5	5	1	L_00106	L_00092___186	L_00106___9625	L_00090___28536	L_00081___19385
pncB	Nicotinate phosphoribosyltransferase	5	5	1	L_02711	L_02771___5798	L_02908___15485	L_02778___34167	L_02756___24997
ftsI	Peptidoglycan synthase FtsI precursor	5	5	1	L_03589	L_03719___7801	L_03859___17482	L_03628___35962	L_03621___26822
xylF	D-xylose-binding periplasmic protein precursor	5	5	1	L_00164	L_00147___303	L_00161___9743	L_00142___28647	L_00311___19872
tdcD	Propionate kinase	5	5	1	L_00617	L_00599___1241	L_00606___10669	L_00596___29592	L_00618___20513
nrdD	Anaerobic ribonucleoside-triphosphate reductase	5	5	1	L_03852	L_03927___8228	L_04103___17989	L_03877___36478	L_03822___27235
allS_3	HTH-type transcriptional activator AllS	5	5	1	L_02012	L_02060___4291	L_02137___13855	L_02046___32618	L_02063___23528
aaeB_2	p-hydroxybenzoic acid efflux pump subunit AaeB	5	5	1	L_02027	L_02075___4323	L_02152___13887	L_02061___32650	L_02078___23560
group_3591	hypothetical protein	5	5	1	L_02768	L_02831___5922	L_02965___15602	L_02835___34284	L_02813___25114
glgX	Glycogen debranching enzyme	5	5	1	L_00304	L_00287___600	L_00307___10056	L_00283___28946	L_00145___19515
yifK	putative transport protein YifK	5	5	1	L_04324	L_04404___9228	L_04602___19032	L_04327___37422	L_04276___28190
ybdO_1	putative HTH-type transcriptional regulator YbdO	5	5	1	L_03064	L_03142___6576	L_03259___16219	L_03078___34800	L_03056___25630
selB	Selenocysteine-specific elongation factor	5	5	1	L_00135	L_00122___249	L_00136___9689	L_00117___28593	L_00339___19933
cynR_1	HTH-type transcriptional regulator CynR	5	5	1	L_00846	L_00810___1690	L_00810___11103	L_00782___29985	L_00811___20922
leuA	2-isopropylmalate synthase	5	5	1	L_03597	L_03727___7817	L_03867___17498	L_03636___35978	L_03629___26838
dmlA	D-malate dehydrogenase [decarboxylating]	5	5	1	L_01866	L_01919___3998	L_01994___13558	L_01905___32325	L_01916___23223
nudB	Dihydroneopterin triphosphate pyrophosphatase	5	5	1	L_01799	L_01848___3851	L_01926___13417	L_01838___32186	L_01845___23076
group_360	Lysis protein S	5	5	1	L_02120	L_02172___4526	L_02249___14090	L_02152___32841	L_02174___23761
alaS	Alanine--tRNA ligase	5	5	1	L_01061	L_01049___2179	L_01083___11661	L_01007___30445	L_01038___21385
ilvD	Dihydroxy-acid dehydratase	5	5	1	L_04348	L_04428___9276	L_04626___19080	L_04351___37470	L_04300___28238
dsdA	D-serine dehydratase	5	5	1	L_01351	L_01360___2824	L_01375___12267	L_01336___31130	L_01351___22035
cyoB	Cytochrome bo(3) ubiquinol oxidase subunit 1	5	5	1	L_03282	L_03332___6977	L_03438___16597	L_03278___35223	L_03234___26005
group_3604	Peptidase M16 inactive domain protein	5	5	1	L_02189	L_02253___4696	L_02339___14281	L_02213___32970	L_02248___23917
mtlR_1	Mannitol operon repressor	5	5	1	L_00124	L_00111___226	L_00124___9664	L_00106___28570	L_00350___19956
fruA_1	PTS system fructose-specific EIIBC component	5	5	1	L_01535	L_01541___3211	L_01605___12752	L_01539___31561	L_01538___22436
lutA_2	Lactate utilization protein A	5	5	1	L_03403	L_03447___7218	L_03560___16853	L_03401___35480	L_03350___26248
qseB	Transcriptional regulatory protein QseB	5	5	1	L_00702	L_00688___1431	L_00694___10856	L_00683___29774	L_00705___20695
hcaT	putative 3-phenylpropionic acid transporter	5	5	1	L_01191	L_01187___2463	L_01214___11930	L_01162___30765	L_01185___21687
group_3610	hypothetical protein	5	5	1	L_00927	L_00917___1906	L_00913___11311	L_00877___30177	L_00912___21125
dppB	Dipeptide transport system permease protein DppB	5	5	1	L_00189	L_00172___357	L_00191___9811	L_00167___28701	L_00287___19821
cyaA	Adenylate cyclase	5	5	1	L_04313	L_04393___9205	L_04591___19009	L_04316___37399	L_04265___28167
mdfA	Multidrug transporter MdfA	5	5	1	L_02835	L_02910___6087	L_03045___15768	L_02867___34354	L_02845___25184
prr	Gamma-aminobutyraldehyde dehydrogenase	5	5	1	L_02241	L_02308___4812	L_02389___14386	L_02263___33076	L_02301___24029
mhpB	2,3-dihydroxyphenylpropionate/2,3-dihydroxicinnamic acid 1,2-dioxygenase	5	5	1	L_03362	L_03407___7136	L_03515___16760	L_03360___35396	L_03310___26166
eptC	Phosphoethanolamine transferase EptC	5	5	1	L_04144	L_04243___8895	L_04387___18590	L_04168___37093	L_04116___27858
stp	Multidrug resistance protein stp	5	5	1	L_01838	L_01888___3935	L_01966___13501	L_01877___32268	L_01885___23160
dsbC	Thiol:disulfide interchange protein DsbC precursor	5	5	1	L_00873	L_00837___1744	L_00837___11157	L_00809___30039	L_00838___20976
dxs	1-deoxy-D-xylulose-5-phosphate synthase	5	5	1	L_03296	L_03343___6999	L_03452___16625	L_03289___35245	L_03245___26027
group_362	hypothetical protein	5	5	1	L_02121	L_02173___4528	L_02250___14092	L_02153___32843	L_02175___23763
nrdF	Ribonucleoside-diphosphate reductase 2 subunit beta	5	5	1	L_01082	L_01070___2222	L_01106___11708	L_01029___30490	L_01062___21434
group_3621	hypothetical protein	5	5	1	L_03946	L_04026___8440	L_04196___18188	L_03971___36678	L_03922___27449
group_3622	hypothetical protein	5	5	1	L_02722	L_02782___5822	L_02919___15509	L_02789___34191	L_02767___25021
panE	2-dehydropantoate 2-reductase	5	5	1	L_03291	L_03338___6989	L_03447___16615	L_03284___35235	L_03240___26017
chbB	N,N'-diacetylchitobiose-specific phosphotransferase enzyme IIB component	5	5	1	L_01930	L_01981___4129	L_02056___13689	L_01966___32454	L_01979___23356
group_3625	hypothetical protein	5	5	1	L_01477	L_01483___3085	L_01553___12639	L_01480___31434	L_01478___22306
speA	Biosynthetic arginine decarboxylase	5	5	1	L_00830	L_00794___1657	L_00788___11057	L_00766___29952	L_00795___20889
adrB_1	Putative cyclic-di-GMP phosphodiesterase AdrB	5	5	1	L_01525	L_01531___3190	L_01595___12731	L_01529___31540	L_01528___22415
lsrK_1	Autoinducer 2 kinase LsrK	5	5	1	L_00985	L_00969___2016	L_00997___11486	L_00928___30284	L_00963___21232
ogt_1	Methylated-DNA--protein-cysteine methyltransferase	5	5	1	L_02328	L_02386___4979	L_02525___14670	L_02372___33305	L_02374___24185
wcaJ	UDP-glucose:undecaprenyl-phosphate glucose-1-phosphate transferase	5	5	1	L_01677	L_01659___3462	L_01765___13084	L_01660___31818	L_01653___22680
xanQ	Xanthine permease XanQ	5	5	1	L_00884	L_00848___1767	L_00848___11180	L_00820___30062	L_00849___20999
yghA	putative oxidoreductase YghA	5	5	1	L_00721	L_00707___1473	L_00711___10893	L_00702___29816	L_00724___20737
xanP	Xanthine permease XanP	5	5	1	L_00067	L_00057___115	L_00070___9552	L_00052___28459	L_00046___19314
plsB	Glycerol-3-phosphate acyltransferase	5	5	1	L_04055	L_04155___8710	L_04295___18397	L_04078___36904	L_04028___27673
rsmB	Ribosomal RNA small subunit methyltransferase B	5	5	1	L_00451	L_00431___892	L_00441___10326	L_00425___29234	L_00446___20152
yjcC_1	putative membrane protein YjcC	5	5	1	L_03255	L_03290___6887	L_03413___16543	L_03253___35169	L_03209___25951
dapB	4-hydroxy-tetrahydrodipicolinate reductase	5	5	1	L_03640	L_03769___7904	L_03910___17587	L_03680___36069	L_03672___26927
ygaP	Inner membrane protein YgaP	5	5	1	L_01090	L_01078___2238	L_01114___11724	L_01037___30506	L_01070___21450
phnD	Phosphate-import protein PhnD precursor	5	5	1	L_03988	L_04088___8566	L_04237___18272	L_04012___36762	L_03962___27531
rrrD_1	Lysozyme RrrD	5	5	1	L_02123	L_02174___4530	L_02251___14094	L_02154___32845	L_02176___23765
nanA	N-acetylneuraminate lyase	5	5	1	L_00513	L_00494___1023	L_00503___10455	L_00488___29364	L_00508___20281
group_3641	hypothetical protein	5	5	1	L_00078	L_00067___136	L_00081___9575	L_00062___28480	L_00056___19335
bamB	Outer membrane protein assembly factor BamB precursor	5	5	1	L_01215	L_01211___2512	L_01238___11979	L_01186___30814	L_01209___21736
coaBC	Coenzyme A biosynthesis bifunctional protein CoaBC	5	5	1	L_00083	L_00072___146	L_00086___9585	L_00067___28490	L_00061___19345
yhbU_1	putative protease YhbU precursor	5	5	1	L_00575	L_00556___1150	L_00564___10580	L_00556___29507	L_00575___20422
yccA	Modulator of FtsH protease YccA	5	5	1	L_02672	L_02731___5711	L_02869___15400	L_02739___34082	L_02717___24912
hrpB_1	ATP-dependent RNA helicase HrpB	5	5	1	L_02273	L_02338___4876	L_02418___14448	L_02295___33144	L_02332___24095
clcA	H( )/Cl(-) exchange transporter ClcA	5	5	1	L_03520	L_03650___7652	L_03790___17332	L_03559___35812	L_03546___26660
yccM_1	Putative electron transport protein YccM	5	5	1	L_01499	L_01505___3134	L_01569___12676	L_01502___31483	L_01502___22359
comM	Competence protein ComM	5	5	1	L_04353	L_04432___9284	L_04631___19090	L_04356___37480	L_04305___28248
group_3650	hydrogenase nickel incorporation protein HybF	5	5	1	L_00733	L_00719___1498	L_00722___10916	L_00715___29843	L_00737___20764
ybiR	Inner membrane protein YbiR	5	5	1	L_02859	L_02938___6147	L_03070___15822	L_02891___34406	L_02869___25236
dnaA	Chromosomal replication initiator protein DnaA	5	5	1	L_00001	L_00001___1	L_00001___9410	L_00001___28355	L_00001___19222
tqsA_1	AI-2 transport protein TqsA	5	5	1	L_00263	L_00245___511	L_00264___9965	L_00240___28855	L_00186___19602
cfa	Cyclopropane-fatty-acyl-phospholipid synthase	5	5	1	L_02010	L_02058___4287	L_02135___13851	L_02044___32614	L_02061___23524
ddpA	putative D,D-dipeptide-binding periplasmic protein DdpA precursor	5	5	1	L_02196	L_02260___4712	L_02346___14296	L_02220___32986	L_02255___23933
yehU	Sensor histidine kinase YehU	5	5	1	L_01576	L_01583___3300	L_01646___12838	L_01580___31647	L_01579___22523
motA	Motility protein A	5	5	1	L_01774	L_01823___3799	L_01901___13365	L_01813___32134	L_01820___23024
dcuD_2	Putative cryptic C4-dicarboxylate transporter DcuD	5	5	1	L_03071	L_03149___6590	L_03266___16233	L_03086___34816	L_03063___25644
group_3659	hypothetical protein	5	5	1	L_00358	L_00341___708	L_00365___10172	L_00335___29050	L_00356___19968
ynaI	Low conductance mechanosensitive channel YnaI	5	5	1	L_02332	L_02390___4987	L_02529___14678	L_02377___33315	L_02378___24193
metH	Methionine synthase	5	5	1	L_04080	L_04180___8767	L_04323___18460	L_04103___36961	L_04053___27730
flgC	Flagellar basal-body rod protein FlgC	5	5	1	L_02575	L_02630___5490	L_02769___15181	L_02637___33859	L_02619___24699
group_3663	fructoselysine 3-epimerase	5	5	1	L_00366	L_00346___718	L_00370___10182	L_00340___29060	L_00361___19978
mglA_1	Galactose/methyl galactoside import ATP-binding protein MglA	5	5	1	L_01180	L_01176___2441	L_01203___11908	L_01151___30743	L_01174___21665
ybhC	Putative acyl-CoA thioester hydrolase YbhC precursor	5	5	1	L_02920	L_03002___6282	L_03116___15920	L_02937___34504	L_02915___25334
ydjM	Inner membrane protein YdjM	5	5	1	L_01940	L_01991___4149	L_02067___13711	L_01976___32474	L_01989___23376
yahA_1	Cyclic di-GMP phosphodiesterase YahA	5	5	1	L_02504	L_02564___5350	L_02701___15037	L_02546___33669	L_02550___24553
ydgJ	putative oxidoreductase YdgJ	5	5	1	L_02049	L_02097___4369	L_02174___13933	L_02083___32696	L_02100___23606
group_3669	hypothetical protein	5	5	1	L_03662	L_03793___7954	L_03927___17623	L_03698___36106	L_03692___26969
flgF	Flagellar basal-body rod protein FlgF	5	5	1	L_02572	L_02627___5484	L_02766___15175	L_02634___33853	L_02616___24693
soxR	Redox-sensitive transcriptional activator SoxR	5	5	1	L_04031	L_04132___8663	L_04274___18354	L_04055___36857	L_04005___27626
ybhF_2	putative ABC transporter ATP-binding protein YbhF	5	5	1	L_02883	L_02962___6201	L_03094___15876	L_02915___34460	L_02893___25290
yigZ	IMPACT family member YigZ	5	5	1	L_04256	L_04354___9124	L_04550___18924	L_04277___37318	L_04226___28086
pyrI	Aspartate carbamoyltransferase regulatory chain	5	5	1	L_03846	L_03921___8216	L_04097___17977	L_03871___36466	L_03816___27223
nudF	ADP-ribose pyrophosphatase	5	5	1	L_00694	L_00680___1415	L_00686___10840	L_00675___29758	L_00696___20677
gtfA	Sucrose phosphorylase	5	5	1	L_02354	L_02412___5033	L_02552___14726	L_02399___33361	L_02400___24239
dtpB	Dipeptide and tripeptide permease B	5	5	1	L_00241	L_00222___464	L_00245___9926	L_00217___28808	L_00236___19712
alaC	Glutamate-pyruvate aminotransferase AlaC	5	5	1	L_01338	L_01347___2796	L_01362___12239	L_01323___31101	L_01338___22007
fieF	Ferrous-iron efflux pump FieF	5	5	1	L_04184	L_04286___8986	L_04431___18683	L_04207___37175	L_04155___27940
mutM	Formamidopyrimidine-DNA glycosylase	5	5	1	L_00087	L_00076___154	L_00090___9593	L_00071___28498	L_00065___19353
group_3681	putative transposase	5	5	1	L_01399	L_01405___2924	L_01480___12488	L_01397___31264	L_01396___22137
uup	ABC transporter ATP-binding protein uup	5	5	1	L_02693	L_02752___5755	L_02890___15444	L_02760___34126	L_02738___24956
mdh_2	NAD-dependent methanol dehydrogenase	5	5	1	L_01278	L_01274___2643	L_01302___12112	L_01248___30943	L_01272___21867
kdpB	Potassium-transporting ATPase B chain	5	5	1	L_02997	L_03078___6443	L_03195___16087	L_03013___34665	L_02993___25499
astE	Succinylglutamate desuccinylase	5	5	1	L_01924	L_01975___4115	L_02050___13675	L_01960___32440	L_01973___23342
poxB	Pyruvate dehydrogenase [ubiquinone]	5	5	1	L_02771	L_02834___5928	L_02968___15608	L_02838___34290	L_02816___25120
sthA	Soluble pyridine nucleotide transhydrogenase	5	5	1	L_04137	L_04236___8881	L_04380___18576	L_04161___37079	L_04108___27842
yicJ_1	Inner membrane symporter YicJ	5	5	1	L_00064	L_00054___109	L_00067___9546	L_00049___28453	L_00043___19308
putA	Bifunctional protein PutA	5	5	1	L_02629	L_02686___5613	L_02825___15304	L_02694___33984	L_02674___24818
clcB	Voltage-gated ClC-type chloride channel ClcB	5	5	1	L_02082	L_02131___4441	L_02207___14003	L_02116___32766	L_02133___23676
ybhN	Inner membrane protein YbhN	5	5	1	L_02889	L_02968___6213	L_03100___15888	L_02921___34472	L_02899___25302
nhaA	Na( )/H( ) antiporter NhaA	5	5	1	L_03655	L_03786___7939	L_03922___17612	L_03691___36091	L_03685___26954
group_3693	hypothetical protein	5	5	1	L_01827	L_01877___3911	L_01955___13477	L_01866___32244	L_01874___23136
mdtO	Multidrug resistance protein MdtO	5	5	1	L_04012	L_04112___8618	L_04255___18311	L_04036___36814	L_03986___27583
argR	Arginine repressor	5	5	1	L_00501	L_00482___998	L_00491___10430	L_00476___29339	L_00496___20256
hyfA_1	Hydrogenase-4 component A	5	5	1	L_01034	L_01022___2125	L_01054___11603	L_00980___30391	L_01011___21331
ydeO	HTH-type transcriptional regulator YdeO	5	5	1	L_02184	L_02248___4685	L_02334___14270	L_02208___32959	L_02243___23906
kefC_2	Glutathione-regulated potassium-efflux system protein KefC	5	5	1	L_03623	L_03753___7872	L_03893___17553	L_03664___36037	L_03655___26893
degU	Transcriptional regulatory protein DegU	5	5	1	L_00216	L_00197___410	L_00217___9866	L_00191___28752	L_00261___19766
sfsA	Sugar fermentation stimulation protein A	5	5	1	L_03529	L_03659___7672	L_03799___17352	L_03568___35832	L_03555___26680
fdnH_1	Formate dehydrogenase, nitrate-inducible, iron-sulfur subunit	5	5	1	L_00728	L_00714___1487	L_00717___10905	L_00710___29832	L_00732___20753
mukB	Chromosome partition protein MukB	5	5	1	L_02718	L_02778___5814	L_02915___15501	L_02785___34183	L_02763___25013
yciC	Putative metal chaperone YciC	5	5	1	L_01528	L_01534___3197	L_01598___12738	L_01532___31547	L_01531___22422
etfB_1	Electron transfer flavoprotein subunit beta	5	5	1	L_00990	L_00974___2026	L_01002___11496	L_00933___30294	L_00968___21242
group_3705	hypothetical protein	5	5	1	L_04098	L_04198___8804	L_04341___18497	L_04122___37000	L_04070___27765
hemG	Protoporphyrinogen IX dehydrogenase [menaquinone]	5	5	1	L_04254	L_04352___9120	L_04548___18920	L_04275___37314	L_04224___28082
yihN	Inner membrane protein YihN	5	5	1	L_04229	L_04327___9069	L_04522___18867	L_04250___37263	L_04199___28031
barA	Signal transduction histidine-protein kinase BarA	5	5	1	L_00974	L_00957___1989	L_00986___11462	L_00917___30260	L_00952___21208
glnE	Glutamate-ammonia-ligase adenylyltransferase	5	5	1	L_00677	L_00663___1377	L_00669___10803	L_00656___29716	L_00678___20637
sapC	Peptide transport system permease protein SapC	5	5	1	L_02371	L_02429___5069	L_02569___14762	L_02416___33397	L_02417___24275
fbaB	Fructose-bisphosphate aldolase class 1	5	5	1	L_01603	L_01613___3366	L_01675___12902	L_01610___31713	L_01608___22587
nifJ	Pyruvate-flavodoxin oxidoreductase	5	5	1	L_02292	L_02373___4952	L_02449___14516	L_02331___33222	L_02361___24158
ycaO	Ribosomal protein S12 methylthiotransferase accessory factor YcaO	5	5	1	L_02737	L_02797___5852	L_02934___15539	L_02804___34221	L_02782___25051
gltC_2	HTH-type transcriptional regulator GltC	5	5	1	L_01415	L_01421___2956	L_01496___12520	L_01413___31296	L_01412___22169
htrB_1	Lipid A biosynthesis lauroyl acyltransferase	5	5	1	L_01339	L_01348___2798	L_01363___12241	L_01324___31103	L_01339___22009
cysI	Sulfite reductase [NADPH] hemoprotein beta-component	5	5	1	L_00997	L_00981___2040	L_01009___11510	L_00940___30308	L_00975___21256
murR_1	HTH-type transcriptional regulator MurR	5	5	1	L_01164	L_01162___2411	L_01189___11878	L_01137___30713	L_01160___21635
hybD_2	Hydrogenase 2 maturation protease	5	5	1	L_02667	L_02724___5697	L_02864___15390	L_02734___34072	L_02712___24902
group_3725	hypothetical protein	5	5	1	L_02678	L_02737___5723	L_02875___15412	L_02745___34094	L_02723___24924
codB	Cytosine permease	5	5	1	L_03374	L_03419___7160	L_03527___16784	L_03372___35420	L_03322___26190
hdhA	7-alpha-hydroxysteroid dehydrogenase	5	5	1	L_02054	L_02103___4381	L_02179___13943	L_02088___32706	L_02105___23616
bioH	Pimeloyl-[acyl-carrier protein] methyl ester esterase	5	5	1	L_00324	L_00307___640	L_00328___10098	L_00301___28982	L_00127___19479
dinB_1	DNA polymerase IV	5	5	1	L_02487	L_02544___5306	L_02683___14997	L_02530___33633	L_02534___24517
cdaR	Carbohydrate diacid regulator	5	5	1	L_03513	L_03643___7636	L_03783___17316	L_03552___35796	L_03539___26644
wzc	Tyrosine-protein kinase wzc	5	5	1	L_01664	L_01646___3436	L_01752___13058	L_01647___31792	L_01640___22654
flk	Flagellar regulator flk	5	5	1	L_01383	L_01389___2890	L_01464___12454	L_01381___31230	L_01380___22103
ftsE	Cell division ATP-binding protein FtsE	5	5	1	L_00274	L_00256___533	L_00275___9987	L_00251___28877	L_00175___19580
yrbG	Inner membrane protein YrbG	5	5	1	L_00537	L_00518___1072	L_00526___10502	L_00518___29429	L_00537___20344
group_3735	2,6-dihydropseudooxynicotine hydrolase	5	5	1	L_03432	L_03475___7279	L_03589___16916	L_03473___35630	L_03450___26458
bglG	Cryptic beta-glucoside bgl operon antiterminator	5	5	1	L_04397	L_04473___9368	L_04674___19180	L_04397___37564	L_04337___28313
arcC1_1	Carbamate kinase 1	5	5	1	L_00892	L_00856___1783	L_00856___11196	L_00828___30078	L_00857___21015
nasD	Nitrite reductase [NAD(P)H]	5	5	1	L_00373	L_00353___732	L_00377___10196	L_00347___29074	L_00368___19992
proW	Glycine betaine/L-proline transport system permease protein ProW	5	5	1	L_01080	L_01068___2218	L_01104___11704	L_01027___30486	L_01060___21430
asd	Aspartate-semialdehyde dehydrogenase	5	5	1	L_00302	L_00285___596	L_00305___10052	L_00281___28942	L_00147___19519
group_3741	hypothetical protein	5	5	1	L_00579	L_00560___1158	L_00568___10588	L_00560___29515	L_00579___20430
adrA	putative diguanylate cyclase AdrA	5	5	1	L_03332	L_03377___7069	L_03485___16693	L_03323___35315	L_03279___26097
fadD	Long-chain-fatty-acid--CoA ligase	5	5	1	L_01861	L_01914___3988	L_01989___13548	L_01900___32315	L_01911___23213
argC	N-acetyl-gamma-glutamyl-phosphate reductase	5	5	1	L_04141	L_04240___8889	L_04384___18584	L_04165___37087	L_04112___27850
moaA	Cyclic pyranopterin monophosphate synthase	5	5	1	L_02896	L_02975___6227	L_03107___15902	L_02928___34486	L_02906___25316
hldD	ADP-L-glycero-D-manno-heptose-6-epimerase	5	5	1	L_00104	L_00090___182	L_00104___9621	L_00087___28530	L_00079___19381
menC	o-succinylbenzoate synthase	5	5	1	L_01441	L_01446___3006	L_01521___12570	L_01442___31354	L_01441___22227
potH	Putrescine transport system permease protein PotH	5	5	1	L_02786	L_02849___5961	L_02983___15641	L_02853___34324	L_02831___25154
yiaW_1	Inner membrane protein YiaW	5	5	1	L_00127	L_00114___232	L_00127___9670	L_00109___28576	L_00347___19950
pilE1	Fimbrial protein precursor	5	5	1	L_03567	L_03697___7757	L_03837___17438	L_03606___35918	L_03599___26778
feoB	Ferrous iron transport protein B	5	5	1	L_00327	L_00310___646	L_00332___10106	L_00304___28988	L_00124___19473
aaeA_1	p-hydroxybenzoic acid efflux pump subunit AaeA	5	5	1	L_00497	L_00478___989	L_00487___10421	L_00472___29330	L_00492___20247
mqo	Malate:quinone oxidoreductase	5	5	1	L_01492	L_01498___3117	L_01562___12659	L_01495___31466	L_01495___22342
group_3754	murein peptide amidase A	5	5	1	L_02337	L_02395___4998	L_02535___14691	L_02382___33326	L_02383___24204
proS_2	Proline--tRNA ligase	5	5	1	L_03480	L_03610___7566	L_03751___17248	L_03519___35726	L_03506___26574
dinG_1	putative ATP-dependent helicase DinG	5	5	1	L_01858	L_01911___3982	L_01986___13542	L_01897___32309	L_01908___23207
group_3757	SMP-30/Gluconolaconase/LRE-like region	5	5	1	L_02233	L_02300___4794	L_02381___14368	L_02255___33058	L_02293___24011
hisQ	Histidine transport system permease protein HisQ	5	5	1	L_01396	L_01402___2918	L_01477___12482	L_01394___31258	L_01393___22131
aroP_1	Aromatic amino acid transport protein AroP	5	5	1	L_02232	L_02299___4792	L_02380___14366	L_02254___33056	L_02292___24009
gstB_1	Glutathione S-transferase GST-6.0	5	5	1	L_02231	L_02298___4790	L_02379___14364	L_02253___33054	L_02291___24007
group_3760	DTW domain protein	5	5	1	L_01142	L_01140___2366	L_01167___11833	L_01115___30668	L_01136___21586
rihB	Pyrimidine-specific ribonucleoside hydrolase RihB	5	5	1	L_01540	L_01546___3221	L_01610___12762	L_01544___31571	L_01543___22446
gltK	Glutamate/aspartate transport system permease protein GltK	5	5	1	L_03038	L_03118___6527	L_03235___16170	L_03054___34751	L_03032___25581
group_3763	hypothetical protein	5	5	1	L_00826	L_00790___1649	L_00784___11049	L_00762___29944	L_00791___20881
obgE	GTPase ObgE/CgtA	5	5	1	L_00550	L_00531___1099	L_00539___10529	L_00531___29456	L_00550___20371
entS	Enterobactin exporter EntS	5	5	1	L_03106	L_03180___6655	L_03297___16298	L_03117___34881	L_03094___25709
cca	Multifunctional CCA protein	5	5	1	L_00674	L_00660___1370	L_00666___10796	L_00653___29709	L_00675___20630
adrB_2	Putative cyclic-di-GMP phosphodiesterase AdrB	5	5	1	L_01851	L_01904___3968	L_01979___13528	L_01890___32295	L_01901___23193
apaH	Bis(5'-nucleosyl)-tetraphosphatase [symmetrical]	5	5	1	L_03621	L_03751___7868	L_03891___17549	L_03662___36033	L_03653___26889
ycdT	putative diguanylate cyclase YcdT	5	5	1	L_02619	L_02676___5590	L_02815___15281	L_02683___33959	L_02664___24795
group_3770	Trypsin	5	5	1	L_02076	L_02125___4427	L_02201___13989	L_02110___32752	L_02127___23662
pykA	Pyruvate kinase II	5	5	1	L_01810	L_01859___3873	L_01938___13441	L_01849___32208	L_01856___23098
citF	Citrate lyase alpha chain	5	5	1	L_03079	L_03155___6602	L_03272___16245	L_03092___34828	L_03069___25656
ycjO	Inner membrane ABC transporter permease protein YcjO	5	5	1	L_02352	L_02410___5029	L_02550___14722	L_02397___33357	L_02398___24235
ydgK	Inner membrane protein YdgK	5	5	1	L_02047	L_02095___4365	L_02172___13929	L_02081___32692	L_02098___23602
potF_1	Putrescine-binding periplasmic protein precursor	5	5	1	L_02245	L_02312___4820	L_02393___14394	L_02267___33084	L_02305___24037
pcnB	Poly(A) polymerase I precursor	5	5	1	L_03532	L_03662___7678	L_03802___17358	L_03571___35838	L_03558___26686
ybgI	Putative GTP cyclohydrolase 1 type 2	5	5	1	L_02983	L_03065___6416	L_03179___16054	L_03000___34638	L_02978___25468
pdxH	Pyridoxine/pyridoxamine 5'-phosphate oxidase	5	5	1	L_02034	L_02082___4338	L_02159___13902	L_02068___32665	L_02085___23575
oppA	Periplasmic oligopeptide-binding protein precursor	5	5	1	L_02425	L_02480___5174	L_02620___14866	L_02467___33502	L_02468___24380
group_3780	hypothetical protein	5	5	1	L_00645	L_00631___1310	L_00638___10738	L_00624___29649	L_00646___20570
gltD_1	Glutamate synthase [NADPH] small chain	5	5	1	L_00520	L_00501___1037	L_00509___10467	L_00501___29394	L_00520___20309
treA_1	Periplasmic trehalase precursor	5	5	1	L_02474	L_02531___5278	L_02669___14967	L_02516___33603	L_02521___24489
ybjJ	Inner membrane protein YbjJ	5	5	1	L_02832	L_02907___6080	L_03042___15761	L_02864___34347	L_02842___25177
galR	HTH-type transcriptional regulator GalR	5	5	1	L_00915	L_00905___1882	L_00901___11287	L_00865___30153	L_00900___21101
hyi	Hydroxypyruvate isomerase	5	5	1	L_03205	L_03245___6794	L_03362___16437	L_03203___35065	L_03159___25847
cdd	Cytidine deaminase	5	5	1	L_01559	L_01566___3263	L_01629___12802	L_01563___31611	L_01562___22486
hflD	High frequency lysogenization protein HflD	5	5	1	L_02515	L_02575___5372	L_02712___15059	L_02580___33737	L_02562___24577
malF	Maltose transport system permease protein MalF	5	5	1	L_04066	L_04166___8735	L_04306___18422	L_04089___36929	L_04039___27698
artP	Arginine transport ATP-binding protein ArtP	5	5	1	L_02778	L_02841___5943	L_02975___15623	L_02845___34306	L_02823___25136
chuR_1	Anaerobic sulfatase-maturating enzyme	5	5	1	L_00028	L_00025___50	L_00028___9465	L_00030___28414	L_00025___19271
ybhF_1	putative ABC transporter ATP-binding protein YbhF	5	5	1	L_00250	L_00231___482	L_00254___9944	L_00227___28828	L_00199___19629
psuT	Putative pseudouridine transporter	5	5	1	L_01538	L_01544___3217	L_01608___12758	L_01542___31567	L_01541___22442
murF	UDP-N-acetylmuramoyl-tripeptide--D-alanyl-D-alanine ligase	5	5	1	L_03587	L_03717___7797	L_03857___17478	L_03626___35958	L_03619___26818
rcsC	Sensor histidine kinase RcsC	5	5	1	L_01484	L_01490___3100	L_01554___12642	L_01487___31449	L_01487___22325
crr	Glucose-specific phosphotransferase enzyme IIA component	5	5	1	L_01304	L_01311___2722	L_01328___12169	L_01284___31020	L_01299___21926
leuC	3-isopropylmalate dehydratase large subunit	5	5	1	L_03599	L_03729___7821	L_03869___17502	L_03638___35982	L_03631___26842
bglJ	Transcriptional activator protein BglJ	5	5	1	L_03711	L_03841___8054	L_03976___17725	L_03747___36208	L_03741___27071
sfaG_1	S-fimbrial protein subunit SfaG precursor	5	5	1	L_02179	L_02243___4673	L_02329___14258	L_02203___32947	L_02239___23896
ppsA	Phosphoenolpyruvate synthase	5	5	1	L_01967	L_02017___4203	L_02093___13765	L_02002___32528	L_02016___23432
group_380	hypothetical protein	5	5	1	L_02336	L_02394___4996	L_02534___14689	L_02381___33324	L_02382___24202
group_3800	hypothetical protein	5	5	1	L_00338	L_00321___668	L_00345___10132	L_00315___29010	L_00113___19451
cmoA	tRNA (cmo5U34)-methyltransferase	5	5	1	L_01794	L_01843___3841	L_01921___13407	L_01833___32176	L_01840___23066
yidC	Membrane protein insertase YidC	5	5	1	L_04414	L_04490___9404	L_04691___19216	L_04414___37600	L_04354___28349
potF_2	Putrescine-binding periplasmic protein precursor	5	5	1	L_02788	L_02851___5965	L_02985___15645	L_02855___34328	L_02833___25158
ccmF_1	Cytochrome c-type biogenesis protein CcmF	5	5	1	L_01507	L_01513___3151	L_01577___12693	L_01510___31500	L_01510___22376
caiD	Carnitinyl-CoA dehydratase	5	5	1	L_03635	L_03764___7894	L_03904___17575	L_03675___36059	L_03666___26915
ilvH	Acetolactate synthase isozyme 3 small subunit	5	5	1	L_03594	L_03724___7811	L_03864___17492	L_03633___35972	L_03626___26832
yeaN	Inner membrane transport protein YeaN	5	5	1	L_01878	L_01928___4017	L_02004___13579	L_01914___32344	L_01925___23242
group_3808	phosphoglycerol transferase I	5	5	1	L_03718	L_03848___8069	L_03983___17740	L_03754___36223	L_03748___27086
narV	Respiratory nitrate reductase 2 gamma chain	5	5	1	L_02219	L_02282___4758	L_02368___14342	L_02243___33034	L_02280___23985
group_381	ChaC-like protein	5	5	1	L_02449	L_02506___5227	L_02644___14916	L_02493___33556	L_02496___24438
entB	Isochorismatase	5	5	1	L_03102	L_03176___6646	L_03293___16289	L_03113___34872	L_03090___25700
siaT	Sialic acid TRAP transporter permease protein SiaT	5	5	1	L_00151	L_00135___277	L_00149___9717	L_00130___28621	L_00323___19899
nepI	Purine ribonucleoside efflux pump NepI	5	5	1	L_00041	L_00037___74	L_00041___9491	L_00043___28440	L_00037___19295
manZ_1	Mannose permease IID component	5	5	1	L_00593	L_00574___1191	L_00582___10621	L_00574___29548	L_00593___20463
thrA	Bifunctional aspartokinase/homoserine dehydrogenase 1	5	5	1	L_03671	L_03802___7973	L_03937___17644	L_03707___36125	L_03701___26988
dbpA	ATP-dependent RNA helicase DbpA	5	5	1	L_02319	L_02377___4961	L_02516___14652	L_02363___33287	L_02365___24167
yeaJ	Putative diguanylate cyclase YeaJ	5	5	1	L_01882	L_01932___4025	L_02008___13587	L_01918___32352	L_01930___23252
recX	Regulatory protein RecX	5	5	1	L_01060	L_01048___2177	L_01082___11659	L_01006___30443	L_01037___21383
sufS	Cysteine desulfurase	5	5	1	L_01991	L_02039___4247	L_02116___13811	L_02025___32574	L_02042___23484
ygjK	Glucosidase YgjK precursor	5	5	1	L_00650	L_00636___1320	L_00642___10746	L_00629___29659	L_00651___20580
hemL	Glutamate-1-semialdehyde 2,1-aminomutase	5	5	1	L_03521	L_03651___7654	L_03791___17334	L_03560___35814	L_03547___26662
allS_1	HTH-type transcriptional activator AllS	5	5	1	L_00625	L_00607___1257	L_00614___10685	L_00604___29608	L_00626___20529
gutB_1	Sorbitol dehydrogenase	5	5	1	L_01182	L_01178___2445	L_01205___11912	L_01153___30747	L_01176___21669
yijE	putative inner membrane transporter yiJE	5	5	1	L_04155	L_04254___8918	L_04398___18613	L_04179___37116	L_04127___27881
sugE	Quaternary ammonium compound-resistance protein SugE	5	5	1	L_03940	L_04020___8426	L_04190___18174	L_03965___36664	L_03916___27435
group_3825	EamA-like transporter family protein	5	5	1	L_04298	L_04381___9179	L_04578___18981	L_04304___37373	L_04253___28141
group_3826	leucine/isoleucine/valine transporter permease subunit	5	5	1	L_00281	L_00263___549	L_00284___10007	L_00258___28893	L_00168___19564
pyrC	Dihydroorotase	5	5	1	L_02587	L_02642___5515	L_02781___15206	L_02649___33884	L_02631___24724
appA_2	Periplasmic AppA protein precursor	5	5	1	L_02661	L_02718___5684	L_02858___15377	L_02728___34059	L_02706___24889
lolD_1	Lipoprotein-releasing system ATP-binding protein LolD	5	5	1	L_02533	L_02588___5399	L_02727___15090	L_02595___33768	L_02577___24608
group_3830	peptidase PmbA	5	5	1	L_03855	L_03930___8235	L_04106___17996	L_03880___36484	L_03825___27242
group_3831	hypothetical protein	5	5	1	L_01578	L_01585___3304	L_01648___12842	L_01582___31651	L_01581___22527
yjjL	L-galactonate transporter	5	5	1	L_03722	L_03851___8075	L_03986___17746	L_03757___36229	L_03751___27092
yebC	putative transcriptional regulatory protein YebC	5	5	1	L_01800	L_01849___3853	L_01927___13419	L_01839___32188	L_01846___23078
lacG	Lactose transport system permease protein LacG	5	5	1	L_00286	L_00268___560	L_00289___10018	L_00263___28904	L_00163___19553
argH	Argininosuccinate lyase	5	5	1	L_04139	L_04238___8885	L_04382___18580	L_04163___37083	L_04110___27846
fadI	3-ketoacyl-CoA thiolase	5	5	1	L_01363	L_01369___2844	L_01444___12407	L_01360___31180	L_01360___22055
mdtN	Multidrug resistance protein MdtN	5	5	1	L_04011	L_04111___8616	L_04254___18309	L_04035___36812	L_03985___27581
speE	Spermidine synthase	5	5	1	L_03554	L_03684___7730	L_03824___17411	L_03593___35891	L_03586___26751
mgtA	Magnesium-transporting ATPase, P-type 1	5	5	1	L_03848	L_03923___8220	L_04099___17981	L_03873___36470	L_03818___27227
yjiA	putative GTP-binding protein YjiA	5	5	1	L_03737	L_03866___8105	L_04001___17776	L_03761___36237	L_03766___27122
spoVD	Stage V sporulation protein D	5	5	1	L_03058	L_03136___6563	L_03253___16206	L_03072___34787	L_03050___25617
mreC	Cell shape-determining protein MreC	5	5	1	L_00489	L_00470___973	L_00479___10405	L_00464___29314	L_00484___20231
yhjE_2	Inner membrane metabolite transport protein YhjE	5	5	1	L_01736	L_01733___3614	L_01815___13187	L_01726___31954	L_01731___22840
hscB	Co-chaperone protein HscB	5	5	1	L_01200	L_01196___2481	L_01223___11948	L_01171___30783	L_01194___21705
group_3845	cell division protein DedD	5	5	1	L_01390	L_01396___2904	L_01471___12468	L_01388___31244	L_01387___22117
group_3846	hypothetical protein	5	5	1	L_01373	L_01379___2869	L_01454___12433	L_01371___31209	L_01370___22082
arcB	Aerobic respiration control sensor protein ArcB	5	5	1	L_00523	L_00504___1043	L_00512___10473	L_00504___29400	L_00523___20315
dosP	Oxygen sensor protein DosP	5	5	1	L_02194	L_02258___4708	L_02344___14292	L_02218___32982	L_02253___23929
emrY	putative multidrug resistance protein EmrY	5	5	1	L_01350	L_01359___2822	L_01374___12265	L_01335___31128	L_01350___22033
mltB	Membrane-bound lytic murein transglycosylase B precursor	5	5	1	L_01057	L_01045___2171	L_01079___11653	L_01003___30437	L_01034___21377
cysA_1	Sulfate/thiosulfate import ATP-binding protein CysA	5	5	1	L_01299	L_01307___2713	L_01324___12160	L_01279___31009	L_01294___21915
hmp	Flavohemoprotein	5	5	1	L_01175	L_01171___2430	L_01198___11897	L_01146___30732	L_01169___21654
mog	Molybdopterin adenylyltransferase	5	5	1	L_03664	L_03795___7958	L_03929___17627	L_03700___36110	L_03694___26973
group_3859	serine/threonine protein kinase	5	5	1	L_04245	L_04343___9102	L_04539___18902	L_04266___37296	L_04215___28064
tal_1	Transaldolase	5	5	1	L_01267	L_01263___2621	L_01291___12090	L_01237___30921	L_01261___21845
nlpD_1	Murein hydrolase activator NlpD precursor	5	5	1	L_00901	L_00865___1801	L_00865___11214	L_00837___30096	L_00866___21033
recG	ATP-dependent DNA helicase RecG	5	5	1	L_00070	L_00059___119	L_00073___9558	L_00054___28463	L_00048___19318
thlA_1	Acetyl-CoA acetyltransferase	5	5	1	L_00908	L_00898___1868	L_00894___11273	L_00858___30139	L_00893___21087
higA	Antitoxin HigA	5	5	1	L_00648	L_00634___1316	L_00640___10742	L_00627___29655	L_00649___20576
minC	Septum site-determining protein MinC	5	5	1	L_02496	L_02553___5326	L_02692___15017	L_02538___33651	L_02542___24535
sdhB	Succinate dehydrogenase iron-sulfur subunit	5	5	1	L_02968	L_03050___6383	L_03164___16021	L_02985___34605	L_02963___25435
puuB	Gamma-glutamylputrescine oxidoreductase	5	5	1	L_02362	L_02420___5050	L_02560___14743	L_02407___33378	L_02408___24256
gltI	Glutamate/aspartate periplasmic-binding protein precursor	5	5	1	L_03036	L_03116___6522	L_03233___16165	L_03052___34746	L_03030___25576
group_3869	inner membrane protein	5	5	1	L_02155	L_02220___4626	L_02302___14201	L_02179___32898	L_02203___23822
group_387	hypothetical protein	5	5	1	L_02604	L_02659___5550	L_02798___15241	L_02666___33919	L_02648___24759
puuA	Gamma-glutamylputrescine synthetase PuuA	5	5	1	L_02366	L_02424___5058	L_02564___14751	L_02411___33386	L_02412___24264
btuR	Cob(I)yrinic acid a,c-diamide adenosyltransferase	5	5	1	L_02396	L_02454___5120	L_02595___14815	L_02441___33448	L_02442___24326
yqjG	Glutathionyl-hydroquinone reductase YqjG	5	5	1	L_00628	L_00610___1263	L_00617___10691	L_00607___29614	L_00629___20535
nudJ	Phosphatase NudJ	5	5	1	L_02513	L_02573___5368	L_02710___15055	L_02578___33733	L_02560___24573
ahpF	Alkyl hydroperoxide reductase subunit F	5	5	1	L_03088	L_03164___6621	L_03281___16264	L_03101___34847	L_03078___25675
cph2	Phytochrome-like protein cph2	5	5	1	L_00207	L_00188___391	L_00208___9847	L_00182___28733	L_00270___19785
bssA	Benzylsuccinate synthase alpha subunit	5	5	1	L_02854	L_02931___6132	L_03064___15809	L_02886___34395	L_02864___25225
ycgR	Flagellar brake protein YcgR	5	5	1	L_02477	L_02534___5285	L_02672___14974	L_02519___33610	L_02524___24496
group_3878	hypothetical protein	5	5	1	L_01432	L_01436___2986	L_01511___12550	L_01431___31332	L_01430___22205
yhjD	Inner membrane protein YhjD	5	5	1	L_00214	L_00195___406	L_00215___9862	L_00189___28748	L_00263___19770
hyaB	Hydrogenase-1 large chain	5	5	1	L_02669	L_02728___5705	L_02866___15394	L_02736___34076	L_02714___24906
wecG	UDP-N-acetyl-D-mannosaminuronic acid transferase	5	5	1	L_04325	L_04405___9230	L_04603___19034	L_04328___37424	L_04277___28192
kefC_1	Glutathione-regulated potassium-efflux system protein KefC	5	5	1	L_00388	L_00368___763	L_00392___10227	L_00362___29105	L_00383___20023
ilvB	Acetolactate synthase isozyme 1 large subunit	5	5	1	L_00032	L_00028___56	L_00032___9473	L_00034___28422	L_00028___19277
purP	putative adenine permease PurP	5	5	1	L_04406	L_04482___9388	L_04683___19200	L_04406___37584	L_04346___28333
dmsA	Dimethyl sulfoxide reductase DmsA precursor	5	5	1	L_02748	L_02808___5874	L_02945___15561	L_02815___34243	L_02793___25073
yhjV	Inner membrane transport protein YhjV	5	5	1	L_00193	L_00176___365	L_00195___9819	L_00171___28709	L_00283___19813
fabG_3	3-oxoacyl-[acyl-carrier-protein] reductase FabG	5	5	1	L_02557	L_02612___5452	L_02751___15143	L_02619___33821	L_02601___24661
nsrR	HTH-type transcriptional repressor NsrR	5	5	1	L_03912	L_03990___8362	L_04162___18114	L_03935___36600	L_03886___27371
hslR	Heat shock protein 15	5	5	1	L_00336	L_00319___664	L_00343___10128	L_00313___29006	L_00115___19455
cysM	Cysteine synthase B	5	5	1	L_01300	L_01308___2715	L_01325___12162	L_01280___31011	L_01295___21917
murJ	putative peptidoglycan biosynthesis protein MurJ	5	5	1	L_02580	L_02635___5501	L_02774___15192	L_02642___33870	L_02624___24710
ybdG	Miniconductance mechanosensitive channel YbdG	5	5	1	L_03127	L_03197___6690	L_03313___16331	L_03134___34916	L_03112___25746
scpB	Methylmalonyl-CoA decarboxylase	5	5	1	L_00848	L_00812___1694	L_00812___11107	L_00784___29989	L_00813___20926
sgbE	L-ribulose-5-phosphate 4-epimerase SgbE	5	5	1	L_00146	L_00130___266	L_00144___9706	L_00125___28610	L_00328___19910
yebS	Inner membrane protein YebS	5	5	1	L_01833	L_01883___3924	L_01961___13490	L_01872___32257	L_01880___23149
kipA	KipI antagonist	5	5	1	L_02981	L_03063___6412	L_03177___16050	L_02998___34634	L_02976___25464
ileS	Isoleucine--tRNA ligase	5	5	1	L_03645	L_03775___7916	L_03915___17597	L_03685___36079	L_03677___26937
dgoA	2-dehydro-3-deoxy-6-phosphogalactonate aldolase	5	5	1	L_00010	L_00010___20	L_00010___9429	L_00010___28374	L_00010___19241
ligA	DNA ligase	5	5	1	L_01310	L_01317___2734	L_01334___12181	L_01290___31032	L_01305___21938
rnd	Ribonuclease D	5	5	1	L_01862	L_01915___3990	L_01990___13550	L_01901___32317	L_01912___23215
elfC_2	putative outer membrane usher protein ElfC precursor	5	5	1	L_02702	L_02762___5777	L_02899___15464	L_02769___34146	L_02747___24976
degS	Serine endoprotease DegS	5	5	1	L_00503	L_00484___1002	L_00493___10434	L_00478___29343	L_00498___20260
rsgA	Putative ribosome biogenesis GTPase RsgA	5	5	1	L_03929	L_04007___8397	L_04179___18149	L_03952___36635	L_03903___27406
group_3902	putative permease	5	5	1	L_00582	L_00563___1164	L_00571___10594	L_00563___29521	L_00582___20436
potD	Spermidine/putrescine-binding periplasmic protein precursor	5	5	1	L_02524	L_02584___5390	L_02721___15077	L_02589___33755	L_02571___24595
yfbR	5'-deoxynucleotidase YfbR	5	5	1	L_01413	L_01419___2952	L_01494___12516	L_01411___31292	L_01410___22165
yecN	Inner membrane protein YecN	5	5	1	L_01795	L_01844___3843	L_01922___13409	L_01834___32178	L_01841___23068
hycD	Formate hydrogenlyase subunit 4	5	5	1	L_01036	L_01024___2129	L_01056___11607	L_00982___30395	L_01013___21335
pnp	Polyribonucleotide nucleotidyltransferase	5	5	1	L_00569	L_00550___1138	L_00558___10568	L_00550___29495	L_00569___20410
tlyC_1	Hemolysin C	5	5	1	L_01115	L_01113___2310	L_01140___11777	L_01088___30612	L_01109___21530
deoC	Deoxyribose-phosphate aldolase	5	5	1	L_03694	L_03824___8019	L_03959___17690	L_03730___36173	L_03724___27036
slp_1	Outer membrane protein slp precursor	5	5	1	L_00231	L_00212___443	L_00233___9901	L_00206___28785	L_00246___19732
fdnG_1	Formate dehydrogenase, nitrate-inducible, major subunit precursor	5	5	1	L_02209	L_02273___4739	L_02359___14323	L_02233___33013	L_02268___23960
yfdC	Inner membrane protein YfdC	5	5	1	L_01355	L_01364___2832	L_01439___12395	L_01355___31168	L_01355___22043
pyrF	Orotidine 5'-phosphate decarboxylase	5	5	1	L_02382	L_02440___5092	L_02582___14789	L_02427___33420	L_02428___24298
group_3914	putative protoheme IX biogenesis protein	5	5	1	L_04317	L_04397___9213	L_04595___19017	L_04320___37407	L_04269___28175
etfB_2	Electron transfer flavoprotein subunit beta	5	5	1	L_03629	L_03759___7884	L_03899___17565	L_03670___36049	L_03661___26905
rlmF	Ribosomal RNA large subunit methyltransferase F	5	5	1	L_02870	L_02949___6172	L_03081___15847	L_02902___34431	L_02880___25261
ybbY	Putative purine permease YbbY	5	5	1	L_03201	L_03241___6786	L_03358___16429	L_03199___35057	L_03155___25839
cysH	Phosphoadenosine phosphosulfate reductase	5	5	1	L_00998	L_00982___2042	L_01010___11512	L_00941___30310	L_00976___21258
deoB_2	Phosphopentomutase	5	5	1	L_03692	L_03822___8015	L_03957___17686	L_03728___36169	L_03722___27032
norV	Anaerobic nitric oxide reductase flavorubredoxin	5	5	1	L_01048	L_01036___2153	L_01070___11635	L_00994___30419	L_01025___21359
leuS	Leucine--tRNA ligase	5	5	1	L_03051	L_03129___6549	L_03246___16192	L_03065___34773	L_03043___25603
edd	Phosphogluconate dehydratase	5	5	1	L_01814	L_01863___3881	L_01942___13449	L_01853___32216	L_01861___23108
group_3923	type I restriction enzyme EcoKI subunit R	5	5	1	L_01517	L_01523___3173	L_01587___12714	L_01521___31523	L_01520___22398
group_3924	hypothetical protein	5	5	1	L_00819	L_00783___1634	L_00777___11034	L_00755___29929	L_00784___20866
carB	Carbamoyl-phosphate synthase large chain	5	5	1	L_03638	L_03767___7900	L_03908___17583	L_03678___36065	L_03670___26923
pgi	Glucose-6-phosphate isomerase	5	5	1	L_04074	L_04174___8755	L_04314___18442	L_04097___36949	L_04047___27718
rnfD	Electron transport complex protein RnfD	5	5	1	L_02043	L_02091___4357	L_02168___13921	L_02077___32684	L_02094___23594
fucK	L-fuculokinase	5	5	1	L_00950	L_00940___1955	L_00969___11428	L_00900___30226	L_00935___21174
rssB	Regulator of RpoS	5	5	1	L_02433	L_02490___5195	L_02628___14883	L_02477___33523	L_02480___24405
arsB	Arsenical pump membrane protein	5	5	1	L_00234	L_00215___450	L_00238___9912	L_00210___28794	L_00243___19726
lpxK	Tetraacyldisaccharide 4'-kinase	5	5	1	L_02727	L_02787___5832	L_02924___15519	L_02794___34201	L_02772___25031
dmdA	2,3-dimethylmalate dehydratase large subunit	5	5	1	L_02921	L_03003___6285	L_03117___15923	L_02938___34507	L_02916___25337
group_3933	hypothetical protein	5	5	1	L_02562	L_02617___5462	L_02756___15153	L_02624___33831	L_02606___24671
cusC	Cation efflux system protein CusC precursor	5	5	1	L_03132	L_03202___6701	L_03318___16342	L_03139___34927	L_03117___25757
group_3935	Polysaccharide biosynthesis/export protein	5	5	1	L_01662	L_01644___3431	L_01750___13053	L_01645___31787	L_01638___22649
group_3936	hypothetical protein	5	5	1	L_01561	L_01568___3267	L_01631___12806	L_01565___31615	L_01564___22490
evgA	Positive transcription regulator EvgA	5	5	1	L_01348	L_01357___2818	L_01372___12261	L_01333___31124	L_01348___22029
yiaA	Inner membrane protein YiaA	5	5	1	L_00168	L_00151___312	L_00165___9752	L_00146___28656	L_00307___19864
lon_1	Lon protease	5	5	1	L_02687	L_02746___5743	L_02884___15432	L_02754___34114	L_02732___24944
trg	Methyl-accepting chemotaxis protein III	5	5	1	L_02264	L_02331___4861	L_02411___14433	L_02286___33125	L_02323___24076
group_3941	hypothetical protein	5	5	1	L_03717	L_03847___8066	L_03982___17737	L_03753___36220	L_03747___27083
yhaK	Pirin-like protein YhaK	5	5	1	L_00624	L_00606___1255	L_00613___10683	L_00603___29606	L_00625___20527
truC	tRNA pseudouridine synthase C	5	5	1	L_00969	L_00952___1979	L_00981___11452	L_00912___30250	L_00947___21198
hemH	Ferrochelatase	5	5	1	L_03237	L_03272___6849	L_03395___16505	L_03235___35131	L_03191___25913
group_3945	DNA-binding transcriptional activator GutM	5	5	1	L_01052	L_01040___2161	L_01074___11643	L_00998___30427	L_01029___21367
nadA	Quinolinate synthase A	5	5	1	L_02942	L_03024___6329	L_03138___15967	L_02959___34551	L_02937___25381
abgT	p-aminobenzoyl-glutamate transport protein	5	5	1	L_02327	L_02385___4977	L_02524___14668	L_02371___33303	L_02373___24183
group_3948	short chain dehydrogenase	5	5	1	L_02773	L_02836___5932	L_02970___15612	L_02840___34294	L_02818___25124
tktB	Transketolase 2	5	5	1	L_01266	L_01262___2619	L_01290___12088	L_01236___30919	L_01260___21843
ansA	L-asparaginase 1	5	5	1	L_01901	L_01952___4066	L_02027___13626	L_01937___32391	L_01950___23293
selA	L-seryl-tRNA(Sec) selenium transferase	5	5	1	L_00134	L_00121___247	L_00135___9687	L_00116___28591	L_00340___19935
group_3952	hypothetical protein	5	5	1	L_01884	L_01934___4029	L_02010___13591	L_01920___32356	L_01932___23256
flgI	Flagellar P-ring protein precursor	5	5	1	L_02569	L_02624___5476	L_02763___15167	L_02631___33845	L_02613___24685
katG	Catalase-peroxidase	5	5	1	L_04156	L_04255___8920	L_04399___18615	L_04180___37118	L_04128___27883
trpD	Anthranilate phosphoribosyltransferase	5	5	1	L_02877	L_02956___6189	L_03088___15864	L_02909___34448	L_02887___25278
group_3956	hypothetical protein	5	5	1	L_00812	L_00776___1617	L_00770___11017	L_00748___29912	L_00777___20849
katE	Catalase HPII	5	5	1	L_01936	L_01987___4141	L_02062___13701	L_01972___32466	L_01985___23368
topA_1	DNA topoisomerase 1	5	5	1	L_00456	L_00436___902	L_00446___10336	L_00430___29244	L_00451___20162
metE	5-methyltetrahydropteroyltriglutamate--homocysteine methyltransferase	5	5	1	L_04288	L_04371___9158	L_04568___18960	L_04294___37352	L_04243___28120
spoT	Bifunctional (p)ppGpp synthase/hydrolase SpoT	5	5	1	L_00072	L_00061___123	L_00075___9562	L_00056___28467	L_00050___19322
cheA	Chemotaxis protein CheA	5	5	1	L_01776	L_01825___3803	L_01903___13369	L_01815___32138	L_01822___23028
acrF	Multidrug export protein AcrF	5	5	1	L_00474	L_00454___940	L_00464___10374	L_00449___29283	L_00469___20200
garR_2	2-hydroxy-3-oxopropionate reductase	5	5	1	L_01021	L_01008___2097	L_01041___11577	L_00967___30365	L_00998___21305
group_3964	hypothetical protein	5	5	1	L_02542	L_02597___5419	L_02736___15110	L_02604___33788	L_02586___24628
ptsI_1	Phosphoenolpyruvate-protein phosphotransferase	5	5	1	L_00924	L_00914___1900	L_00910___11305	L_00874___30171	L_00909___21119
mrcB	Penicillin-binding protein 1B	5	5	1	L_03526	L_03656___7666	L_03796___17346	L_03565___35826	L_03552___26674
phnL	Alpha-D-ribose 1-methylphosphonate 5-triphosphate synthase subunit PhnL	5	5	1	L_03996	L_04096___8583	L_04245___18289	L_04020___36779	L_03970___27548
pgm	Phosphoglucomutase	5	5	1	L_03006	L_03087___6462	L_03202___16101	L_03022___34684	L_03002___25518
mcbR	HTH-type transcriptional regulator McbR	5	5	1	L_02235	L_02302___4800	L_02383___14374	L_02257___33064	L_02295___24017
yajL	Chaperone protein YajL	5	5	1	L_03292	L_03339___6991	L_03448___16617	L_03285___35237	L_03241___26019
ccp	Cytochrome c551 peroxidase precursor	5	5	1	L_00218	L_00199___414	L_00219___9870	L_00193___28756	L_00259___19762
group_3972	hypothetical protein	5	5	1	L_02186	L_02250___4690	L_02336___14275	L_02210___32964	L_02245___23911
rbsC_2	Ribose transport system permease protein RbsC	5	5	1	L_01768	L_01817___3787	L_01895___13353	L_01805___32118	L_01814___23012
lacI	Lactose operon repressor	5	5	1	L_03365	L_03410___7142	L_03518___16766	L_03363___35402	L_03313___26172
group_3975	hypothetical protein	5	5	1	L_01789	L_01838___3831	L_01916___13397	L_01828___32166	L_01835___23056
tlyC_2	Hemolysin C	5	5	1	L_01661	L_01643___3429	L_01749___13051	L_01644___31785	L_01637___22647
ptsG_2	PTS system glucose-specific EIICBA component	5	5	1	L_03016	L_03096___6482	L_03212___16123	L_03032___34706	L_03011___25538
yeeA	Inner membrane protein YeeA	5	5	1	L_01718	L_01699___3544	L_01801___13158	L_01700___31900	L_01696___22768
nhaR	Transcriptional activator protein NhaR	5	5	1	L_03654	L_03785___7937	L_03921___17610	L_03690___36089	L_03684___26952
yliI	Soluble aldose sugar dehydrogenase YliI precursor	5	5	1	L_02840	L_02915___6098	L_03050___15779	L_02872___34365	L_02850___25195
hycI	Hydrogenase 3 maturation protease	5	5	1	L_01041	L_01029___2139	L_01061___11617	L_00987___30405	L_01018___21345
tdcC	Threonine/serine transporter TdcC	5	5	1	L_00616	L_00598___1239	L_00605___10667	L_00595___29590	L_00617___20511
znuA	High-affinity zinc uptake system protein ZnuA precursor	5	5	1	L_01807	L_01856___3867	L_01935___13435	L_01846___32202	L_01853___23092
ebgA	Evolved beta-galactosidase subunit alpha	5	5	1	L_00654	L_00640___1330	L_00646___10756	L_00633___29669	L_00655___20590
baeR	Transcriptional regulatory protein BaeR	5	5	1	L_01643	L_01625___3392	L_01731___13014	L_01627___31749	L_01622___22616
iscR	HTH-type transcriptional regulator IscR	5	5	1	L_01196	L_01192___2473	L_01219___11940	L_01167___30775	L_01190___21697
murD	UDP-N-acetylmuramoylalanine--D-glutamate ligase	5	5	1	L_03585	L_03715___7793	L_03855___17474	L_03624___35954	L_03617___26814
group_3988	secY/secA suppressor protein	5	5	1	L_02597	L_02652___5536	L_02791___15227	L_02659___33905	L_02641___24745
emrD	Multidrug resistance protein D	5	5	1	L_00029	L_00026___52	L_00029___9467	L_00031___28416	L_00026___19273
ybhL_1	Inner membrane protein YbhL	5	5	1	L_02890	L_02969___6215	L_03101___15890	L_02922___34474	L_02900___25304
glpT	Glycerol-3-phosphate transporter	5	5	1	L_01463	L_01469___3053	L_01540___12609	L_01465___31401	L_01464___22274
trmA	tRNA/tmRNA (uracil-C(5))-methyltransferase	5	5	1	L_04134	L_04233___8875	L_04377___18570	L_04158___37073	L_04105___27836
group_3992	hypothetical protein	5	5	1	L_00946	L_00936___1947	L_00965___11420	L_00896___30218	L_00931___21166
group_3993	Lumazine-binding domain protein	5	5	1	L_00713	L_00699___1456	L_00703___10876	L_00694___29799	L_00716___20720
kdsC	3-deoxy-D-manno-octulosonate 8-phosphate phosphatase KdsC	5	5	1	L_00535	L_00516___1068	L_00524___10498	L_00516___29425	L_00535___20340
ykgB	Inner membrane protein YkgB	5	5	1	L_03406	L_03450___7224	L_03563___16859	L_03404___35486	L_03353___26254
zitB	Zinc transporter ZitB	5	5	1	L_02940	L_03022___6325	L_03136___15963	L_02957___34547	L_02935___25377
yfeX	putative deferrochelatase/peroxidase YfeX	5	5	1	L_01291	L_01298___2693	L_01315___12140	L_01270___30989	L_01285___21895
group_3998	putative ion channel protein	5	5	1	L_01328	L_01337___2775	L_01352___12218	L_01313___31080	L_01328___21986
adiC	Arginine/agmatine antiporter	5	5	1	L_03977	L_04076___8542	L_04226___18250	L_04001___36740	L_03951___27509
papC_3	Outer membrane usher protein PapC precursor	5	5	1	L_02975	L_03057___6398	L_03171___16036	L_02992___34620	L_02970___25450
murP	PTS system N-acetylmuramic acid-specific EIIBC component	5	5	1	L_01292	L_01300___2698	L_01317___12145	L_01272___30994	L_01287___21900
nikA	Nickel-binding periplasmic protein precursor	5	5	1	L_00261	L_00243___506	L_00262___9960	L_00238___28850	L_00188___19606
argE_1	Acetylornithine deacetylase	5	5	1	L_00894	L_00858___1787	L_00858___11200	L_00830___30082	L_00859___21019
group_4003	Protein of unknown function	5	5	1	L_00359	L_00342___710	L_00366___10174	L_00336___29052	L_00357___19970
glcB	Malate synthase G	5	5	1	L_00756	L_00742___1545	L_00745___10963	L_00731___29875	L_00760___20811
group_4005	cell envelope integrity inner membrane protein TolA	5	5	1	L_02953	L_03035___6353	L_03149___15991	L_02970___34575	L_02948___25405
group_4006	preprotein translocase subunit SecA	5	5	1	L_03575	L_03705___7773	L_03845___17454	L_03614___35934	L_03607___26794
scpA	Methylmalonyl-CoA mutase	5	5	1	L_00850	L_00814___1698	L_00814___11111	L_00786___29993	L_00816___20932
iadA	Isoaspartyl dipeptidase	5	5	1	L_03759	L_03889___8151	L_04016___17807	L_03785___36285	L_03781___27152
nuoL	NADH-quinone oxidoreductase subunit L	5	5	1	L_01427	L_01433___2980	L_01508___12544	L_01425___31320	L_01424___22193
papD_3	Chaperone protein PapD precursor	5	5	1	L_02976	L_03058___6401	L_03172___16039	L_02993___34623	L_02971___25453
rpsB	30S ribosomal protein S2	5	5	1	L_03507	L_03637___7624	L_03778___17306	L_03546___35784	L_03533___26632
galF	UTP--glucose-1-phosphate uridylyltransferase	5	5	1	L_01682	L_01665___3475	L_01770___13095	L_01665___31829	L_01658___22691
yheI	putative multidrug resistance ABC transporter ATP-binding/permease protein YheI	5	5	1	L_03263	L_03298___6905	L_03421___16561	L_03261___35187	L_03217___25969
xylH	Xylose transport system permease protein XylH	5	5	1	L_00161	L_00145___299	L_00159___9739	L_00140___28643	L_00313___19877
helD	Helicase IV	5	5	1	L_02680	L_02739___5728	L_02877___15417	L_02747___34099	L_02725___24929
trxA_1	Thioredoxin	5	5	1	L_03220	L_03255___6814	L_03378___16470	L_03218___35096	L_03174___25878
tadA	tRNA-specific adenosine deaminase	5	5	1	L_01166	L_01164___2415	L_01191___11882	L_01139___30717	L_01162___21639
yeiU	Inner membrane protein YeiU	5	5	1	L_01527	L_01533___3195	L_01597___12736	L_01531___31545	L_01530___22420
group_4018	Putative gluconeogenesis factor	5	5	1	L_02897	L_02976___6229	L_03108___15904	L_02929___34488	L_02907___25318
fimC_2	Chaperone protein FimC precursor	5	5	1	L_03183	L_03221___6744	L_03340___16391	L_03181___35019	L_03137___25801
dtpD	Dipeptide permease D	5	5	1	L_02984	L_03066___6418	L_03180___16056	L_03001___34640	L_02979___25470
cysE_1	Serine acetyltransferase	5	5	1	L_00115	L_00101___206	L_00115___9645	L_00099___28556	L_00090___19405
tal_2	Transaldolase	5	5	1	L_03665	L_03796___7960	L_03930___17629	L_03701___36112	L_03695___26975
nanT	Putative sialic acid transporter	5	5	1	L_00514	L_00495___1025	L_00504___10457	L_00489___29366	L_00509___20283
rdgC	Recombination-associated protein RdgC	5	5	1	L_03322	L_03369___7053	L_03478___16679	L_03315___35299	L_03271___26081
ftsQ	Cell division protein FtsQ	5	5	1	L_03580	L_03710___7783	L_03850___17464	L_03619___35944	L_03612___26804
cysQ	3'(2'),5'-bisphosphate nucleotidase CysQ	5	5	1	L_03871	L_03946___8270	L_04124___18035	L_03899___36525	L_03843___27281
group_4026	hypothetical protein	5	5	1	L_00007	L_00007___13	L_00007___9422	L_00007___28367	L_00007___19234
narL_1	Nitrate/nitrite response regulator protein NarL	5	5	1	L_01510	L_01516___3158	L_01580___12700	L_01513___31507	L_01513___22383
oppD_2	Oligopeptide transport ATP-binding protein OppD	5	5	1	L_02422	L_02477___5168	L_02617___14860	L_02464___33496	L_02465___24374
artJ	ABC transporter arginine-binding protein 1 precursor	5	5	1	L_02782	L_02845___5952	L_02979___15632	L_02849___34315	L_02827___25145
aroP_2	Aromatic amino acid transport protein AroP	5	5	1	L_03563	L_03693___7749	L_03833___17430	L_03602___35910	L_03595___26770
group_4031	hypothetical protein	5	5	1	L_01265	L_01261___2616	L_01289___12085	L_01235___30916	L_01259___21840
ydfG	NADP-dependent 3-hydroxy acid dehydrogenase YdfG	5	5	1	L_02142	L_02209___4602	L_02285___14164	L_02168___32874	L_02189___23792
btuC	Vitamin B12 import system permease protein BtuC	5	5	1	L_01957	L_02008___4184	L_02084___13746	L_01993___32509	L_02007___23413
tauD	Alpha-ketoglutarate-dependent taurine dioxygenase	5	5	1	L_03346	L_03391___7102	L_03499___16726	L_03340___35354	L_03294___26132
actP	Cation/acetate symporter ActP	5	5	1	L_04027	L_04127___8652	L_04270___18345	L_04051___36848	L_04001___27617
dlgD	2,3-diketo-L-gulonate reductase	5	5	1	L_00154	L_00138___283	L_00152___9723	L_00133___28627	L_00320___19893
ade	Adenine deaminase	5	5	1	L_00038	L_00034___68	L_00038___9485	L_00040___28434	L_00034___19289
aroC	Chorismate synthase	5	5	1	L_01375	L_01381___2873	L_01456___12437	L_01373___31213	L_01372___22086
rhtC_1	Threonine efflux protein	5	5	1	L_03382	L_03426___7175	L_03534___16799	L_03380___35437	L_03329___26205
cdsA_2	Phosphatidate cytidylyltransferase	5	5	1	L_03500	L_03630___7610	L_03771___17292	L_03539___35770	L_03526___26618
cytR	HTH-type transcriptional repressor CytR	5	5	1	L_04165	L_04267___8946	L_04412___18643	L_04188___37135	L_04136___27900
ynjE	Thiosulfate sulfurtransferase YnjE precursor	5	5	1	L_01911	L_01962___4087	L_02037___13647	L_01947___32412	L_01960___23314
thiL	Thiamine-monophosphate kinase	5	5	1	L_03299	L_03346___7005	L_03455___16631	L_03292___35251	L_03248___26033
group_4044	Electron transfer flavoprotein-ubiquinone oxidoreductase	5	5	1	L_03627	L_03757___7880	L_03897___17561	L_03668___36045	L_03659___26901
frdC	Fumarate reductase subunit C	5	5	1	L_03936	L_04016___8416	L_04186___18164	L_03961___36654	L_03912___27425
pheS	Phenylalanine--tRNA ligase alpha subunit	5	5	1	L_01954	L_02005___4178	L_02081___13740	L_01990___32503	L_02004___23407
rnt	Ribonuclease T	5	5	1	L_02020	L_02068___4308	L_02145___13872	L_02054___32635	L_02071___23545
bcsZ	Endoglucanase precursor	5	5	1	L_00205	L_00186___385	L_00206___9841	L_00180___28727	L_00272___19790
pgsA	CDP-diacylglycerol--glycerol-3-phosphate 3-phosphatidyltransferase	5	5	1	L_01755	L_01804___3760	L_01882___13326	L_01792___32091	L_01801___22985
fsr	Fosmidomycin resistance protein	5	5	1	L_03233	L_03268___6841	L_03391___16497	L_03231___35123	L_03187___25905
ampH	D-alanyl-D-alanine-carboxypeptidase/endopeptidase AmpH precursor	5	5	1	L_03342	L_03387___7092	L_03495___16716	L_03333___35338	L_03289___26120
fhuA	Ferrichrome-iron receptor precursor	5	5	1	L_03525	L_03655___7663	L_03795___17343	L_03564___35823	L_03551___26671
aas	Bifunctional protein Aas	5	5	1	L_00916	L_00906___1884	L_00902___11289	L_00866___30155	L_00901___21103
leuO	HTH-type transcriptional regulator LeuO	5	5	1	L_03596	L_03726___7815	L_03866___17496	L_03635___35976	L_03628___26836
ubiE	Ubiquinone/menaquinone biosynthesis C-methyltransferase UbiE	5	5	1	L_04269	L_04367___9150	L_04564___18952	L_04290___37344	L_04239___28112
frmA	S-(hydroxymethyl)glutathione dehydrogenase	5	5	1	L_03354	L_03399___7120	L_03507___16744	L_03352___35380	L_03302___26150
holA	DNA polymerase III subunit delta	5	5	1	L_03053	L_03131___6553	L_03248___16196	L_03067___34777	L_03045___25607
cueO	Blue copper oxidase CueO precursor	5	5	1	L_03552	L_03682___7725	L_03822___17406	L_03591___35886	L_03584___26746
pagP	Lipid A palmitoyltransferase PagP precursor	5	5	1	L_03070	L_03148___6588	L_03265___16231	L_03085___34814	L_03062___25642
glnQ_3	Glutamine transport ATP-binding protein GlnQ	5	5	1	L_03039	L_03119___6529	L_03236___16172	L_03055___34753	L_03033___25583
dnaT	Primosomal protein 1	5	5	1	L_03715	L_03845___8062	L_03980___17733	L_03751___36216	L_03745___27079
group_4061	hypothetical protein	5	5	1	L_03352	L_03397___7115	L_03505___16739	L_03350___35375	L_03300___26145
zapC	Cell division protein ZapC	5	5	1	L_02696	L_02755___5761	L_02893___15450	L_02763___34132	L_02741___24962
appC	Cytochrome bd-II ubiquinol oxidase subunit 1	5	5	1	L_02664	L_02721___5691	L_02861___15384	L_02731___34066	L_02709___24896
mhpC	2-hydroxy-6-oxononadienedioate/2-hydroxy-6-oxononatrienedioate hydrolase	5	5	1	L_03361	L_03406___7134	L_03514___16758	L_03359___35394	L_03309___26164
fabR	HTH-type transcriptional repressor FabR	5	5	1	L_04136	L_04235___8879	L_04379___18574	L_04160___37077	L_04107___27840
tyrR	Transcriptional regulatory protein TyrR	5	5	1	L_02340	L_02398___5004	L_02538___14697	L_02385___33332	L_02386___24210
group_4067	Peptidase M16 inactive domain protein	5	5	1	L_00209	L_00190___395	L_00210___9851	L_00184___28737	L_00268___19780
group_4068	hypothetical protein	5	5	1	L_02887	L_02966___6209	L_03098___15884	L_02919___34468	L_02897___25298
group_4069	AAA domain (dynein-related subfamily)	5	5	1	L_01583	L_01591___3317	L_01653___12853	L_01587___31662	L_01586___22538
tamB	Translocation and assembly module TamB	5	5	1	L_03865	L_03940___8256	L_04118___18021	L_03892___36509	L_03837___27267
rpsL	30S ribosomal protein S12	5	5	1	L_00397	L_00377___782	L_00401___10246	L_00371___29124	L_00392___20042
rlmL	Ribosomal RNA large subunit methyltransferase K/L	5	5	1	L_02694	L_02753___5757	L_02891___15446	L_02761___34128	L_02739___24958
lptA	Lipopolysaccharide export system protein LptA precursor	5	5	1	L_00533	L_00514___1063	L_00522___10493	L_00514___29420	L_00533___20335
ompR	Transcriptional regulatory protein OmpR	5	5	1	L_00331	L_00314___654	L_00336___10114	L_00308___28996	L_00120___19465
ydhF	Oxidoreductase YdhF	5	5	1	L_02025	L_02073___4318	L_02150___13882	L_02059___32645	L_02076___23555
ypdE	Aminopeptidase YpdE	5	5	1	L_01333	L_01342___2786	L_01357___12229	L_01318___31091	L_01333___21997
rnfE	Electron transport complex protein RnfE	5	5	1	L_02041	L_02089___4352	L_02166___13916	L_02075___32679	L_02092___23589
slt	Soluble lytic murein transglycosylase precursor	5	5	1	L_03683	L_03813___7996	L_03948___17667	L_03718___36148	L_03712___27011
fiu	Catecholate siderophore receptor Fiu precursor	5	5	1	L_02872	L_02951___6177	L_03083___15852	L_02904___34436	L_02882___25266
group_408	hypothetical protein	5	5	1	L_03046	L_03125___6541	L_03242___16184	L_03061___34765	L_03039___25595
dnaJ	Chaperone protein DnaJ	5	5	1	L_03659	L_03790___7947	L_03924___17616	L_03695___36099	L_03689___26962
envZ	Osmolarity sensor protein EnvZ	5	5	1	L_00332	L_00315___656	L_00337___10116	L_00309___28998	L_00119___19463
ubiA	4-hydroxybenzoate octaprenyltransferase	5	5	1	L_04056	L_04156___8712	L_04296___18399	L_04079___36906	L_04029___27675
araE	Arabinose-proton symporter	5	5	1	L_00911	L_00901___1874	L_00897___11279	L_00861___30145	L_00896___21093
chiP	Chitoporin precursor	5	5	1	L_03013	L_03094___6477	L_03209___16116	L_03029___34699	L_03009___25533
argA	Amino-acid acetyltransferase	5	5	1	L_00935	L_00925___1923	L_00921___11328	L_00885___30194	L_00920___21142
ubiG	Ubiquinone biosynthesis O-methyltransferase	5	5	1	L_01471	L_01477___3071	L_01547___12625	L_01473___31418	L_01472___22292
fdm	Formaldehyde dismutase	5	5	1	L_03086	L_03162___6617	L_03279___16260	L_03099___34843	L_03076___25671
nrdB	Ribonucleoside-diphosphate reductase 1 subunit beta	5	5	1	L_01468	L_01474___3064	L_01544___12618	L_01470___31412	L_01469___22285
group_4089	formate dehydrogenase accessory protein FdhE	5	5	1	L_04209	L_04310___9035	L_04500___18822	L_04231___37224	L_04180___27992
group_4090	hypothetical protein	5	5	1	L_01312	L_01319___2738	L_01336___12185	L_01292___31036	L_01307___21942
yhiM	Inner membrane protein YhiM	5	5	1	L_00246	L_00227___474	L_00250___9936	L_00222___28818	L_00204___19639
rutA	Pyrimidine monooxygenase RutA	5	5	1	L_02631	L_02688___5617	L_02827___15308	L_02696___33988	L_02676___24822
waaA	3-deoxy-D-manno-octulosonic acid transferase	5	5	1	L_00089	L_00078___158	L_00092___9597	L_00073___28502	L_00067___19357
ddlA	D-alanine--D-alanine ligase A	5	5	1	L_03336	L_03381___7079	L_03489___16703	L_03327___35325	L_03283___26107
ldcC	Lysine decarboxylase, constitutive	5	5	1	L_03489	L_03619___7586	L_03760___17268	L_03528___35746	L_03515___26594
xylB	Xylulose kinase	5	5	1	L_00166	L_00149___308	L_00163___9748	L_00144___28652	L_00309___19868
group_4097	hypothetical protein	5	5	1	L_01342	L_01351___2804	L_01366___12247	L_01327___31110	L_01342___22016
rssA	NTE family protein RssA	5	5	1	L_02434	L_02491___5197	L_02629___14885	L_02478___33525	L_02481___24407
thyA	Thymidylate synthase	5	5	1	L_00926	L_00916___1904	L_00912___11309	L_00876___30175	L_00911___21123
hcpD	Putative beta-lactamase HcpD precursor	5	5	1	L_03049	L_03127___6545	L_03244___16188	L_03063___34769	L_03041___25599
garD	D-galactarate dehydratase	5	5	1	L_00607	L_00588___1219	L_00596___10649	L_00586___29572	L_00607___20491
flgD	Basal-body rod modification protein FlgD	5	5	1	L_02574	L_02629___5488	L_02768___15179	L_02636___33857	L_02618___24697
pspF	Psp operon transcriptional activator	5	5	1	L_02360	L_02418___5046	L_02558___14739	L_02405___33374	L_02406___24252
metL	Bifunctional aspartokinase/homoserine dehydrogenase 2	5	5	1	L_04158	L_04257___8924	L_04401___18619	L_04182___37122	L_04130___27887
cstA	Carbon starvation protein A	5	5	1	L_03098	L_03173___6640	L_03290___16283	L_03110___34866	L_03087___25694
yjiY	Inner membrane protein YjiY	5	5	1	L_03735	L_03864___8101	L_03999___17772	L_03759___36233	L_03764___27118
dnaE	DNA polymerase III subunit alpha	5	5	1	L_03491	L_03621___7590	L_03762___17272	L_03530___35750	L_03517___26598
gor	Glutathione reductase	5	5	1	L_00237	L_00218___456	L_00241___9918	L_00213___28800	L_00240___19720
cysJ_1	Sulfite reductase [NADPH] flavoprotein alpha-component	5	5	1	L_00970	L_00953___1981	L_00982___11454	L_00913___30252	L_00948___21200
group_4131	Limonene hydroxylase	5	5	1	L_00897	L_00861___1793	L_00861___11206	L_00833___30088	L_00862___21025
group_4132	hypothetical protein	5	5	1	L_03686	L_03816___8003	L_03951___17674	L_03722___36157	L_03716___27020
adhB	Alcohol dehydrogenase 2	5	5	1	L_00136	L_00123___251	L_00137___9691	L_00118___28595	L_00338___19931
mpl	UDP-N-acetylmuramate:L-alanyl-gamma-D-glutamyl-meso-diaminopimelate ligase	5	5	1	L_03857	L_03932___8239	L_04108___18000	L_03882___36488	L_03827___27246
group_4135	tol-pal system protein YbgF	5	5	1	L_02950	L_03032___6345	L_03146___15983	L_02967___34567	L_02945___25397
sohB	putative protease SohB	5	5	1	L_02394	L_02452___5116	L_02593___14811	L_02439___33444	L_02440___24322
allS_5	HTH-type transcriptional activator AllS	5	5	1	L_03394	L_03438___7200	L_03550___16833	L_03392___35462	L_03341___26230
murI	Glutamate racemase	5	5	1	L_04132	L_04231___8870	L_04375___18565	L_04156___37068	L_04103___27831
ptsI_4	Phosphoenolpyruvate-protein phosphotransferase	5	5	1	L_04151	L_04250___8909	L_04394___18604	L_04175___37107	L_04123___27872
ypeA	Acetyltransferase YpeA	5	5	1	L_01288	L_01295___2686	L_01312___12133	L_01267___30982	L_01282___21888
sufE	Cysteine desulfuration protein SufE	5	5	1	L_01992	L_02040___4249	L_02117___13813	L_02026___32576	L_02043___23486
group_4142	hypothetical protein	5	5	1	L_02070	L_02119___4414	L_02195___13976	L_02104___32739	L_02121___23649
fepA	Ferrienterobactin receptor precursor	5	5	1	L_03114	L_03188___6671	L_03305___16314	L_03125___34897	L_03102___25725
melB	Melibiose carrier protein	5	5	1	L_03972	L_04071___8532	L_04221___18240	L_03996___36730	L_03946___27499
yqaA	Inner membrane protein YqaA	5	5	1	L_01070	L_01058___2197	L_01092___11679	L_01016___30463	L_01050___21409
dld	D-lactate dehydrogenase	5	5	1	L_01568	L_01575___3283	L_01638___12821	L_01572___31630	L_01571___22506
gss	Bifunctional glutathionylspermidine synthetase/amidase	5	5	1	L_00736	L_00722___1504	L_00725___10922	L_00718___29849	L_00740___20770
group_4148	hypothetical protein	5	5	1	L_03199	L_03239___6782	L_03356___16425	L_03197___35053	L_03153___25835
hcaF	3-phenylpropionate/cinnamic acid dioxygenase subunit beta	5	5	1	L_01188	L_01184___2457	L_01211___11924	L_01159___30759	L_01182___21681
acoR	Acetoin dehydrogenase operon transcriptional activator AcoR	5	5	1	L_02470	L_02527___5270	L_02665___14959	L_02512___33595	L_02517___24481
ydiB	Quinate/shikimate dehydrogenase	5	5	1	L_01978	L_02027___4223	L_02104___13787	L_02013___32550	L_02030___23460
hisB	Histidine biosynthesis bifunctional protein HisB	5	5	1	L_01706	L_01687___3519	L_01787___13129	L_01686___31871	L_01682___22739
truA	tRNA pseudouridine synthase A	5	5	1	L_01386	L_01392___2896	L_01467___12460	L_01384___31236	L_01383___22109
isiB	Flavodoxin	5	5	1	L_00871	L_00835___1740	L_00835___11153	L_00807___30035	L_00836___20972
rluB	Ribosomal large subunit pseudouridine synthase B	5	5	1	L_02397	L_02455___5122	L_02596___14817	L_02442___33450	L_02443___24328
preA	NAD-dependent dihydropyrimidine dehydrogenase subunit PreA	5	5	1	L_01555	L_01562___3255	L_01625___12794	L_01559___31603	L_01558___22478
eco	Ecotin precursor	5	5	1	L_01493	L_01499___3120	L_01563___12662	L_01496___31469	L_01496___22345
mdtL	Multidrug resistance protein MdtL	5	5	1	L_04410	L_04486___9396	L_04687___19208	L_04410___37592	L_04350___28341
group_4159	thymidylate kinase	5	5	1	L_00738	L_00724___1508	L_00727___10926	L_00720___29853	L_00742___20774
torC	Cytochrome c-type protein TorC	5	5	1	L_02647	L_02704___5650	L_02844___15343	L_02712___34021	L_02692___24855
abgA	p-aminobenzoyl-glutamate hydrolase subunit A	5	5	1	L_02325	L_02383___4973	L_02522___14664	L_02369___33299	L_02371___24179
envC	Murein hydrolase activator EnvC precursor	5	5	1	L_00109	L_00095___193	L_00109___9632	L_00093___28543	L_00084___19392
dmlR_5	HTH-type transcriptional regulator DmlR	5	5	1	L_02334	L_02392___4992	L_02531___14683	L_02379___33320	L_02380___24198
group_4164	hypothetical protein	5	5	1	L_02192	L_02256___4703	L_02342___14288	L_02216___32977	L_02251___23924
queA	S-adenosylmethionine:tRNA ribosyltransferase-isomerase	5	5	1	L_03311	L_03358___7031	L_03467___16657	L_03304___35277	L_03260___26059
cydD	ATP-binding/permease protein CydD	5	5	1	L_02755	L_02815___5889	L_02952___15576	L_02822___34258	L_02800___25088
hemF	Coproporphyrinogen-III oxidase, aerobic	5	5	1	L_01286	L_01293___2681	L_01310___12128	L_01265___30977	L_01280___21883
yegE	putative diguanylate cyclase YegE	5	5	1	L_01657	L_01639___3421	L_01743___13039	L_01640___31777	L_01633___22639
flhA_1	Flagellar biosynthesis protein FlhA	5	5	1	L_01785	L_01834___3821	L_01912___13387	L_01824___32156	L_01831___23046
allC	Allantoate amidohydrolase	5	5	1	L_03198	L_03236___6776	L_03355___16423	L_03196___35051	L_03152___25833
yhhJ	Inner membrane transport permease YhhJ	5	5	1	L_00251	L_00232___484	L_00255___9946	L_00228___28830	L_00198___19627
bvgA_2	Virulence factors putative positive transcription regulator BvgA	5	5	1	L_03179	L_03217___6734	L_03336___16381	L_03177___35010	L_03133___25792
tfdS	HTH-type transcriptional regulator TfdS	5	5	1	L_00614	L_00596___1235	L_00603___10663	L_00593___29586	L_00615___20507
araG	Arabinose import ATP-binding protein AraG	5	5	1	L_01767	L_01816___3785	L_01894___13351	L_01804___32116	L_01813___23010
rstA	Transcriptional regulatory protein RstA	5	5	1	L_02066	L_02115___4406	L_02191___13968	L_02100___32731	L_02117___23641
mdtF	Multidrug resistance protein MdtF	5	5	1	L_00222	L_00203___422	L_00224___9880	L_00197___28764	L_00255___19754
axe1-6A	Carbohydrate acetyl esterase/feruloyl esterase precursor	5	5	1	L_04401	L_04477___9377	L_04678___19189	L_04401___37573	L_04341___28322
glnK	Nitrogen regulatory protein P-II 2	5	5	1	L_03261	L_03296___6901	L_03419___16557	L_03259___35183	L_03215___25965
group_4178	hypothetical protein	5	5	1	L_01544	L_01551___3231	L_01614___12770	L_01548___31579	L_01547___22454
gltD_2	Glutamate synthase [NADPH] small chain	5	5	1	L_00880	L_00844___1759	L_00844___11172	L_00816___30054	L_00845___20991
gsiA_1	Glutathione import ATP-binding protein GsiA	5	5	1	L_01521	L_01527___3181	L_01591___12722	L_01525___31531	L_01524___22406
hycE	Formate hydrogenlyase subunit 5 precursor	5	5	1	L_01037	L_01025___2131	L_01057___11609	L_00983___30397	L_01014___21337
proP_1	Proline/betaine transporter	5	5	1	L_02138	L_02205___4594	L_02281___14156	L_02164___32866	L_02185___23784
dsbD	Thiol:disulfide interchange protein DsbD precursor	5	5	1	L_03954	L_04034___8457	L_04204___18205	L_03979___36695	L_03930___27466
ftsP	Cell division protein FtsP precursor	5	5	1	L_00710	L_00696___1449	L_00700___10869	L_00691___29792	L_00713___20713
srmB	ATP-dependent RNA helicase SrmB	5	5	1	L_01149	L_01147___2380	L_01174___11847	L_01122___30682	L_01143___21600
yhaO	Inner membrane transport protein YhaO	5	5	1	L_00621	L_00603___1249	L_00610___10677	L_00600___29600	L_00622___20521
glrK	Sensor histidine kinase GlrK	5	5	1	L_01171	L_01167___2421	L_01194___11888	L_01142___30723	L_01165___21645
napB	Periplasmic nitrate reductase, electron transfer subunit precursor	5	5	1	L_01500	L_01506___3136	L_01570___12678	L_01503___31485	L_01503___22361
sbcD	Nuclease SbcCD subunit D	5	5	1	L_03318	L_03365___7045	L_03474___16671	L_03311___35291	L_03267___26073
ybaQ	putative HTH-type transcriptional regulator YbaQ	5	5	1	L_03229	L_03264___6832	L_03387___16488	L_03227___35114	L_03183___25896
csdA	Cysteine desulfurase CsdA	5	5	1	L_00943	L_00933___1940	L_00962___11413	L_00893___30211	L_00928___21159
group_4191	hypothetical protein	5	5	1	L_00446	L_00426___882	L_00436___10316	L_00420___29224	L_00441___20142
yhbU_2	putative protease YhbU precursor	5	5	1	L_01641	L_01623___3388	L_01727___13006	L_01625___31745	L_01620___22612
rlpA	Rare lipoprotein A precursor	5	5	1	L_03060	L_03138___6567	L_03255___16210	L_03074___34791	L_03052___25621
ppiA	Peptidyl-prolyl cis-trans isomerase A precursor	5	5	1	L_00375	L_00355___736	L_00379___10200	L_00349___29078	L_00370___19996
phoP	Transcriptional regulatory protein PhoP	5	5	1	L_02517	L_02577___5376	L_02714___15063	L_02582___33741	L_02564___24581
htpG	Chaperone protein HtpG	5	5	1	L_03239	L_03274___6853	L_03397___16509	L_03237___35135	L_03193___25917
thiD	Hydroxymethylpyrimidine/phosphomethylpyrimidine kinase	5	5	1	L_01597	L_01606___3352	L_01669___12890	L_01604___31701	L_01602___22575
fhuC	Iron(3 )-hydroxamate import ATP-binding protein FhuC	5	5	1	L_03524	L_03654___7661	L_03794___17341	L_03563___35821	L_03550___26669
hflX	GTPase HflX	5	5	1	L_03917	L_03995___8372	L_04167___18124	L_03940___36610	L_03891___27381
ssuC_2	Putative aliphatic sulfonates transport permease protein SsuC	5	5	1	L_03347	L_03392___7104	L_03500___16728	L_03341___35356	L_03295___26134
ghrA	Glyoxylate/hydroxypyruvate reductase A	5	5	1	L_02615	L_02670___5578	L_02809___15269	L_02677___33947	L_02658___24783
malP_2	Maltodextrin phosphorylase	5	5	1	L_00307	L_00290___606	L_00310___10062	L_00286___28952	L_00142___19509
group_4202	hypothetical protein	5	5	1	L_01026	L_01014___2109	L_01046___11587	L_00972___30375	L_01003___21315
ydcZ	Inner membrane protein YdcZ	5	5	1	L_02238	L_02305___4806	L_02386___14380	L_02260___33070	L_02298___24023
aroA	3-phosphoshikimate 1-carboxyvinyltransferase	5	5	1	L_02734	L_02794___5846	L_02931___15533	L_02801___34215	L_02779___25045
group_4205	tetratricopeptide repeat protein	5	5	1	L_01178	L_01174___2436	L_01201___11903	L_01149___30738	L_01172___21660
ssuA	Putative aliphatic sulfonates-binding protein precursor	5	5	1	L_02706	L_02766___5787	L_02903___15474	L_02773___34156	L_02751___24986
mukF	Chromosome partition protein MukF	5	5	1	L_02720	L_02780___5818	L_02917___15505	L_02787___34187	L_02765___25017
narU	Nitrate/nitrite transporter NarU	5	5	1	L_02215	L_02278___4750	L_02364___14334	L_02239___33026	L_02276___23977
ulaD	3-keto-L-gulonate-6-phosphate decarboxylase UlaD	5	5	1	L_03894	L_03972___8325	L_04144___18077	L_03917___36563	L_03868___27334
rob_1	Right origin-binding protein	5	5	1	L_03407	L_03451___7226	L_03565___16863	L_03405___35488	L_03354___26256
group_4210	enhanced serine sensitivity protein SseB	5	5	1	L_01205	L_01201___2491	L_01228___11958	L_01176___30793	L_01199___21715
uspC	Universal stress protein C	5	5	1	L_01771	L_01820___3793	L_01898___13359	L_01808___32124	L_01817___23018
tig	Trigger factor	5	5	1	L_03277	L_03327___6966	L_03433___16586	L_03273___35212	L_03229___25994
lepB	Signal peptidase I	5	5	1	L_01157	L_01155___2397	L_01182___11864	L_01130___30699	L_01151___21617
group_422	Invasin	5	5	1	L_03409	L_03453___7230	L_03566___16865	L_03408___35494	L_03356___26260
group_423	hypothetical protein	5	5	1	L_03416	L_03460___7246	L_03574___16883	L_03415___35510	L_03363___26276
allA	Ureidoglycolate lyase	5	5	1	L_03208	L_03248___6800	L_03365___16443	L_03206___35071	L_03162___25853
csrD	RNase E specificity factor CsrD	5	5	1	L_00487	L_00468___969	L_00477___10401	L_00462___29310	L_00482___20227
gbpR	HTH-type transcriptional regulator GbpR	5	5	1	L_02324	L_02382___4971	L_02521___14662	L_02368___33297	L_02370___24177
holB	DNA polymerase III subunit delta'	5	5	1	L_02551	L_02606___5440	L_02745___15131	L_02613___33809	L_02595___24649
yfbT	Sugar phosphatase YfbT	5	5	1	L_01411	L_01417___2948	L_01492___12512	L_01409___31288	L_01408___22161
rsmJ	Ribosomal RNA small subunit methyltransferase J	5	5	1	L_00240	L_00221___462	L_00244___9924	L_00216___28806	L_00237___19714
setC	Sugar efflux transporter C	5	5	1	L_00045	L_00041___83	L_00045___9500	L_00047___28449	L_00041___19304
group_4241	muropeptide transporter	5	5	1	L_03280	L_03330___6973	L_03436___16593	L_03276___35219	L_03232___26001
malT	HTH-type transcriptional regulator MalT	5	5	1	L_00318	L_00301___628	L_00322___10086	L_00295___28970	L_00133___19491
mscM	Miniconductance mechanosensitive channel MscM precursor	5	5	1	L_03931	L_04009___8401	L_04181___18153	L_03954___36639	L_03905___27410
ugpC_1	sn-glycerol-3-phosphate import ATP-binding protein UgpC	5	5	1	L_00287	L_00269___562	L_00290___10020	L_00264___28906	L_00162___19551
pstA	Phosphate transport system permease protein PstA	5	5	1	L_04394	L_04470___9362	L_04671___19174	L_04394___37558	L_04334___28307
mtlA_1	PTS system mannitol-specific EIICBA component	5	5	1	L_00126	L_00113___230	L_00126___9668	L_00108___28574	L_00348___19952
fepD	Ferric enterobactin transport system permease protein FepD	5	5	1	L_03107	L_03181___6657	L_03298___16300	L_03118___34883	L_03095___25711
gltD_4	Glutamate synthase [NADPH] small chain	5	5	1	L_01263	L_01259___2612	L_01287___12081	L_01233___30912	L_01257___21836
oxc	putative oxalyl-CoA decarboxylase	5	5	1	L_01344	L_01353___2809	L_01368___12252	L_01329___31115	L_01344___22021
kipI	Kinase A inhibitor	5	5	1	L_02982	L_03064___6414	L_03178___16052	L_02999___34636	L_02977___25466
nlpA	Lipoprotein 28 precursor	5	5	1	L_00043	L_00039___78	L_00043___9495	L_00045___28444	L_00039___19299
valS	Valine--tRNA ligase	5	5	1	L_03835	L_03909___8192	L_04084___17951	L_03860___36444	L_03805___27201
menF	Menaquinone-specific isochorismate synthase	5	5	1	L_01437	L_01442___2998	L_01517___12562	L_01438___31346	L_01437___22219
fumB	Fumarate hydratase class I, anaerobic	5	5	1	L_03970	L_04069___8528	L_04219___18236	L_03994___36726	L_03944___27495
fryC	Fructose-like permease IIC component 1	5	5	1	L_01331	L_01340___2782	L_01355___12225	L_01316___31087	L_01331___21993
glyQ	Glycine--tRNA ligase alpha subunit	5	5	1	L_00171	L_00154___319	L_00168___9759	L_00149___28663	L_00304___19857
ycjP	Inner membrane ABC transporter permease protein YcjP	5	5	1	L_02351	L_02409___5027	L_02549___14720	L_02396___33355	L_02397___24233
dxr	1-deoxy-D-xylulose 5-phosphate reductoisomerase	5	5	1	L_03503	L_03633___7616	L_03774___17298	L_03542___35776	L_03529___26624
acrB_1	Multidrug efflux pump subunit AcrB	5	5	1	L_01261	L_01257___2608	L_01285___12077	L_01231___30908	L_01255___21832
yohD	Inner membrane protein YohD	5	5	1	L_01565	L_01572___3276	L_01635___12814	L_01569___31623	L_01568___22499
group_4261	EamA-like transporter family protein	5	5	1	L_04290	L_04373___9162	L_04570___18964	L_04296___37356	L_04245___28124
fcl	GDP-L-fucose synthase	5	5	1	L_01672	L_01654___3452	L_01760___13074	L_01655___31808	L_01648___22670
yafQ	mRNA interferase YafQ	5	5	1	L_03446	L_03528___7387	L_03697___17135	L_03487___35658	L_03463___26484
group_4274	Transposase	5	5	1	L_02617	L_02674___5586	L_02813___15277	L_02681___33955	L_02662___24791
chbA	N,N'-diacetylchitobiose-specific phosphotransferase enzyme IIA component	5	5	1	L_01932	L_01983___4133	L_02058___13693	L_01968___32458	L_01981___23360
ybeY	Endoribonuclease YbeY	5	5	1	L_03032	L_03112___6514	L_03228___16155	L_03048___34738	L_03027___25570
entE	Enterobactin synthase component E	5	5	1	L_03103	L_03177___6648	L_03294___16291	L_03114___34874	L_03091___25702
ytfQ	ABC transporter periplasmic-binding protein YtfQ precursor	5	5	1	L_03862	L_03937___8249	L_04113___18010	L_03887___36498	L_03832___27256
ycgJ	putative methyltransferase YcgJ	5	5	1	L_03464	L_03594___7533	L_03735___17215	L_03503___35693	L_03489___26539
group_4280	hypothetical protein	5	5	1	L_02137	L_02204___4592	L_02280___14154	L_02163___32864	L_02184___23782
prlC	Oligopeptidase A	5	5	1	L_00239	L_00220___460	L_00243___9922	L_00215___28804	L_00238___19716
leuB	3-isopropylmalate dehydrogenase	5	5	1	L_03598	L_03728___7819	L_03868___17500	L_03637___35980	L_03630___26840
purU	Formyltetrahydrofolate deformylase	5	5	1	L_02436	L_02493___5201	L_02631___14889	L_02480___33529	L_02483___24411
recF_2	DNA replication and repair protein RecF	5	5	1	L_02766	L_02829___5918	L_02963___15598	L_02833___34280	L_02811___25110
group_4286	SdiA-regulated	5	5	1	L_03754	L_03883___8139	L_04011___17797	L_03780___36275	L_03776___27142
xerC_4	Tyrosine recombinase XerC	5	5	1	L_04307	L_04388___9194	L_04586___18998	L_04311___37388	L_04260___28156
cusF	Cation efflux system protein CusF precursor	5	5	1	L_03131	L_03201___6698	L_03317___16339	L_03138___34924	L_03116___25754
cvrA	K( )/H( ) antiporter NhaP2	5	5	1	L_02480	L_02537___5292	L_02675___14981	L_02522___33617	L_02527___24503
arfB	Peptidyl-tRNA hydrolase ArfB	5	5	1	L_03483	L_03613___7574	L_03754___17256	L_03522___35734	L_03509___26582
group_4290	Acetyltransferase Pat	5	5	1	L_01141	L_01139___2364	L_01166___11831	L_01114___30666	L_01135___21584
ribF	Riboflavin biosynthesis protein RibF	5	5	1	L_03646	L_03776___7918	L_03916___17599	L_03686___36081	L_03678___26939
nadR	Trifunctional NAD biosynthesis/regulator protein NadR	5	5	1	L_03685	L_03815___8001	L_03950___17672	L_03721___36155	L_03715___27018
narW	putative nitrate reductase molybdenum cofactor assembly chaperone NarW	5	5	1	L_02218	L_02281___4756	L_02367___14340	L_02242___33032	L_02279___23983
group_4294	SoxR reducing system protein RseC	5	5	1	L_01155	L_01153___2393	L_01180___11860	L_01128___30695	L_01149___21613
deoD	Purine nucleoside phosphorylase DeoD-type	5	5	1	L_03691	L_03821___8013	L_03956___17684	L_03727___36167	L_03721___27030
acrR	HTH-type transcriptional regulator AcrR	5	5	1	L_03248	L_03283___6872	L_03406___16528	L_03246___35154	L_03202___25936
hemC	Porphobilinogen deaminase	5	5	1	L_04314	L_04394___9207	L_04592___19011	L_04317___37401	L_04266___28169
ompN	Outer membrane protein N precursor	5	5	1	L_02293	L_02374___4954	L_02450___14518	L_02332___33224	L_02362___24160
group_4299	Polysulphide reductase, NrfD	5	5	1	L_04021	L_04121___8638	L_04264___18331	L_04045___36834	L_03995___27603
tilS	tRNA(Ile)-lysidine synthase	5	5	1	L_03487	L_03617___7582	L_03758___17264	L_03526___35742	L_03513___26590
ftsN	Cell division protein FtsN	5	5	1	L_04166	L_04268___8948	L_04413___18645	L_04189___37137	L_04137___27902
ybhO_2	Putative cardiolipin synthase YbhO	5	5	1	L_02888	L_02967___6211	L_03099___15886	L_02920___34470	L_02898___25300
dapA	4-hydroxy-tetrahydrodipicolinate synthase	5	5	1	L_01251	L_01247___2588	L_01273___12053	L_01221___30888	L_01245___21812
rfaP_2	hypothetical protein	5	5	1	L_01466	L_01472___3060	L_01542___12614	L_01468___31408	L_01467___22281
bioD1_2	ATP-dependent dethiobiotin synthetase BioD 1	5	5	1	L_02899	L_02978___6233	L_03110___15908	L_02931___34492	L_02909___25322
fic	putative adenosine monophosphate-protein transferase fic	5	5	1	L_00377	L_00357___741	L_00381___10205	L_00351___29083	L_00372___20001
alx	Inner membrane protein alx	5	5	1	L_00642	L_00628___1304	L_00635___10732	L_00621___29643	L_00643___20564
chaA	Sodium/proton antiporter ChaA	5	5	1	L_02451	L_02508___5231	L_02646___14920	L_02495___33560	L_02498___24442
dhaM	PTS-dependent dihydroxyacetone kinase, phosphotransferase subunit DhaM	5	5	1	L_02473	L_02530___5276	L_02668___14965	L_02515___33601	L_02520___24487
group_4309	putative transporter YfdV	5	5	1	L_01345	L_01354___2811	L_01369___12254	L_01330___31117	L_01345___22023
folK	2-amino-4-hydroxy-6-hydroxymethyldihydropteridine pyrophosphokinase	5	5	1	L_03533	L_03663___7680	L_03803___17360	L_03572___35840	L_03559___26688
nemA	N-ethylmaleimide reductase	5	5	1	L_02022	L_02070___4312	L_02147___13876	L_02056___32639	L_02073___23549
gadB	Glutamate decarboxylase beta	5	5	1	L_02190	L_02254___4699	L_02340___14284	L_02214___32973	L_02249___23920
ydcV_1	Inner membrane ABC transporter permease protein YdcV	5	5	1	L_02242	L_02309___4814	L_02390___14388	L_02264___33078	L_02302___24031
panC	Pantothenate synthetase	5	5	1	L_03542	L_03672___7704	L_03812___17385	L_03581___35865	L_03574___26725
group_4314	DsrE/DsrF-like family protein	5	5	1	L_02448	L_02505___5225	L_02643___14914	L_02492___33554	L_02495___24436
ycgE_1	HTH-type transcriptional repressor YcgE	5	5	1	L_01575	L_01582___3298	L_01645___12836	L_01579___31645	L_01578___22521
fadE	Acyl-coenzyme A dehydrogenase	5	5	1	L_03450	L_03532___7396	L_03701___17144	L_03491___35667	L_03467___26493
pepN	Aminopeptidase N	5	5	1	L_02710	L_02770___5796	L_02907___15483	L_02777___34165	L_02755___24995
group_4318	hypothetical protein	5	5	1	L_03417	L_03462___7251	L_03575___16886	L_03416___35513	L_03364___26279
group_4319	hypothetical protein	5	5	1	L_02411	L_02466___5145	L_02606___14837	L_02453___33473	L_02454___24351
caiB	Crotonobetainyl-CoA:carnitine CoA-transferase	5	5	1	L_03632	L_03762___7890	L_03902___17571	L_03673___36055	L_03664___26911
mtaD	5-methylthioadenosine/S-adenosylhomocysteine deaminase	5	5	1	L_00887	L_00851___1773	L_00851___11186	L_00823___30068	L_00852___21005
ybjP	putative lipoprotein YbjP precursor	5	5	1	L_02777	L_02840___5940	L_02974___15620	L_02844___34303	L_02822___25133
yebF	Protein YebF	5	5	1	L_01818	L_01867___3889	L_01946___13457	L_01857___32224	L_01865___23116
proY	Proline-specific permease ProY	5	5	1	L_03314	L_03361___7037	L_03470___16663	L_03307___35283	L_03263___26065
manP_3	PTS system mannose-specific EIIBCA component	5	5	1	L_04200	L_04301___9017	L_04491___18804	L_04222___37206	L_04171___27974
lutB	Lactate utilization protein B	5	5	1	L_03402	L_03446___7216	L_03559___16851	L_03400___35478	L_03349___26246
yqjH	NADPH-dependent ferric-chelate reductase	5	5	1	L_00660	L_00646___1342	L_00652___10768	L_00639___29681	L_00661___20602
sodA	Superoxide dismutase [Mn]	5	5	1	L_04190	L_04292___8999	L_04482___18786	L_04213___37188	L_04161___27953
secG	Protein-export membrane protein SecG	5	5	1	L_00558	L_00539___1116	L_00547___10546	L_00539___29473	L_00558___20388
purL	Phosphoribosylformylglycinamidine synthase	5	5	1	L_01170	L_01166___2419	L_01193___11886	L_01141___30721	L_01164___21643
group_435	hypothetical protein	5	5	1	L_03668	L_03799___7966	L_03934___17637	L_03704___36118	L_03698___26981
kduD_1	2-dehydro-3-deoxy-D-gluconate 5-dehydrogenase	5	5	1	L_00910	L_00900___1872	L_00896___11277	L_00860___30143	L_00895___21091
rutC	Putative aminoacrylate peracid reductase RutC	5	5	1	L_02633	L_02690___5621	L_02829___15312	L_02698___33992	L_02678___24826
garL	5-keto-4-deoxy-D-glucarate aldolase	5	5	1	L_00609	L_00590___1223	L_00598___10653	L_00588___29576	L_00609___20495
group_4353	tryptophanyl-tRNA synthetase	5	5	1	L_01642	L_01624___3390	L_01730___13012	L_01626___31747	L_01621___22614
murG	UDP-N-acetylglucosamine--N-acetylmuramyl-(pentapeptide) pyrophosphoryl-undecaprenol N-acetylglucosamine transferase	5	5	1	L_03583	L_03713___7789	L_03853___17470	L_03622___35950	L_03615___26810
rna	Ribonuclease I precursor	5	5	1	L_03083	L_03159___6610	L_03276___16253	L_03096___34836	L_03073___25664
[truncated: 3,687 more rows]
